# Supplementary material for: Dataset for carbon footprints of transforaminal lumbar interbody fusions performed under spinal or general anesthesia
Source: Data Brief. 2022 Apr 27;42:108218. doi: 10.1016/j.dib.2022.108218 (PMC9079166; doi:10.1016/j.dib.2022.108218)
Supplement: Supplementary file 1 [file mmc1.zip]

Archive with 53 entries (53 files):
- demo_nongas.xlsx
- gas.xlsx
- environment.R
- 1.xlsx
- 2.xlsx
- 3.xlsx
- 4.xlsx
- 5.xlsx
- 6.xlsx
- 7.xlsx
- 8.xlsx
- 9.xlsx
- 10.xlsx
- 11.xlsx
- 12.xlsx
- 13.xlsx
- 14.xlsx
- 15.xlsx
- 16.xlsx
- 17.xlsx
- 18.xlsx
- 19.xlsx
- 20.xlsx
- 21.xlsx
- 22.xlsx
- 23.xlsx
- 24.xlsx
- 25.xlsx
- 26.xlsx
- 27.xlsx
- 28.xlsx
- 29.xlsx
- 30.xlsx
- 31.xlsx
- 32.xlsx
- 33.xlsx
- 34.xlsx
- 35.xlsx
- 36.xlsx
- 37.xlsx
- 38.xlsx
- 39.xlsx
- 40.xlsx
- 41.xlsx
- 42.xlsx
- 43.xlsx
- 44.xlsx
- 45.xlsx
- 46.xlsx
- 47.xlsx
- 48.xlsx
- 49.xlsx
- 50.xlsx
