# Supplementary material for: Dataset for carbon footprints of transforaminal lumbar interbody fusions performed under spinal or general anesthesia
Source: Data Brief. 2022 Apr 27;42:108218. doi: 10.1016/j.dib.2022.108218 (PMC9079166; doi:10.1016/j.dib.2022.108218)
Supplement: Supplementary file 1 [file mmc1.zip › demo_nongas.xlsx]

## Sheet: DEMOGRAPHICS
PATIENT_ID	SPINAL_GETA	SEX	AGE	SURGERY_INDICATION	SURGERY_TYPE	LEVELS	BMI	ASA	ANES_START	PT_IN_ROOM	SURG_START	SURG_END	LEAVE_OR	ANES_END	SURG_TIME	ANESTH_TIME	ANES_DIFF	ATIVAN_MG	KETAMINE_MG/KG/MIN	KETAMINE_MG	FLUMAZENIL_MCG	MIDAZOLAM_MG	PROPOFOL_MCG_KG_MIN	PROPOFOL_MG	DEXMEDETOMIDINE_MCGKGHR	DEXMEDETOMIDINE_MCG	FENTANYL_MCG	REMIFENTANIL_MCGKGMIN	HYDROMORPHONE_MG	ROCURONIUM_MG	SUCCINYLCHOLINE_MG	ATROPINE_MG	SUGAMMADEX_MGKG	SUGAMMADEX_MG	VANCOMYCIN_G_HR	VANCOMYCIN_G	DEXAMETHASONE_MG	ATRACURIUM_MG	GLYCOPYRROLATE_MG	NEOSTIGMINE_MG	CEFAZOLIN_G	HYDROCORTISONE_MG	HALOPERIDOL_MG	ONDANSETRON_MG	PEPCID_MG	SCOPOLAMINE PATCH PATCH	CLINDAMYCIN_MG	EPHEDRINE_MG	EPINEPHRINE_MCG
1	General	F	58	L4-L5 lumbar spinal stenosis and unstable spondylolisthesis.	1. L4-L5 decompressive laminectomy and facetectomy. 2. L4-L5 transforaminal lumbar interbody fusion using PEEK structural interbody device and locally harvested autograft. 3. L4-L5 intertransverse arthrodesis using locally harvested autograft. 4. L4-L5 bilateral pedicle screw fixation using EMG monitoring. 5. Bone marrow aspirate for use in arthrodesis.	L4-L5	50.19	2	07:37:00	07:37:00	08:30:00	11:24:00	11:28:00	11:37:00	174	240	66					2		150			150		1.4	60									0.4	2	3			8
2	General	F	61	L4-L5 spinal stenosis and spondylolisthesis.	1. L4-L5 decompressive laminectomy and facetectomy. 2. L4-L5 transforaminal lumbar interbody fusion using PEEK structural interbody device and locally harvested autograft. 3. L4-L5 intertransverse arthrodesis using locally harvested autograft. 4. Bilateral L4-L5 pedicle screw fixation using EMG monitoring. 5. Bone marrow aspirate for use in arthrodesis.	L4-L5	38.48	3	08:26:00	08:26:00	09:21:00	11:53:00	12:06:00	12:16:00	152	230	78							175			250		1	50			2						0.2		2		1	4				20
3	General	F	64	L4-L5 spinal stenosis and spondylolisthesis.	1. L4-L5 de1. L4-L5 decompressive laminectomy and facetectomy. 2. L4-L5 transforaminal lumbar interbody fusion using PEEK structural interbody device and locally harvested autograft. 3. L4-L5 intertransverse arthrodesis using locally harvested autograft. 4. Bilateral L4-L5 pedicle screw fixation using EMG monitoring. 5. Bone marrow aspirate for use in arthrodesis.	L4-L5	18.57	3	11:14:00	11:14:00	11:54:00	14:36:00	14:41:00	14:51:00	162	217	55							170			250		6	40					1		4		0.2	1				4
4	Spinal	F	65	L2-L3 spinal stenosis and spondylolisthesis.	1. L2-L3 decompressive laminectomy and facetectomy. 2. L2-L3 transforaminal lumbar interbody fusion using PEEK structural interbody device and locally harvested autograft. 3. L2-L3 intertransverse arthrodesis using locally harvested autograft. 4. Bilateral L2-L4 fixation using pedicle screws placed under EMG monitoring. 5. Infuse BMP allograft arthrodesis.	L2-L3	19.83	3	13:19:00	13:19:00	13:45:00	16:06:00	16:35:00	16:45:00	141	206	65						156	20																							600
5	Spinal	F	67	L5-S1 scoliosis and foraminal stenosis	1. L5-S1 decompressive laminectomy and facetectomy. 2. L5-S1 transforaminal lumbar interbody fusion using peek structural interbody device and locally harvested autograft. 3. L5-S1 intertransverse arthrodesis using locally harvested autograft. 4. Right L5-S1 pedicle screw fixation using EMG monitoring. 5. Bone marrow aspirate for use in arthrodesis.	L5-S1	25.13	2	07:26:00	07:38:00	08:17:00	09:41:00	09:50:00	10:00:00	84	154	70	2					84																		1
6	Spinal	M	56	1. L2-L3 spinal and foraminal stenosis. 2. L2-L3 scoliosis.	1. L2-L3 decompressive laminectomy and facetectomy. 2. L2-L3 transforaminal lumbar interbody fusion using PEEK structural interbody device and locally harvested autograft. 3. L2-L3 intertransverse arthrodesis using locally harvested autograft. 4. Left L2-L3 pedicle screw fixation using EMG monitoring. 5. Bone marrow aspirate for use in arthrodesis.	L2-L3	30.42	2	11:18:00	11:21:00	11:59:00	13:49:00	13:57:00	14:07:00	110	169	59					2	695				75														2			4
7	Spinal	F	79	L5-S1 spinal stenosis and scoliosis.	1. L5-S1 decompressive laminectomy and facetectomy. 2. L5-S1 transforaminal lumbar interbody fusion using PEEK structural interbody device and locally harvested autograft. 3. L5-S1 intertransverse arthrodesis using locally harvested autograft. 4. Left L5-S1 pedicle screw fixation using EMG monitoring. 5. Bone marrow aspirate for use in arthrodesis.	L5-S1	21.59	2	12:03:00	12:03:00	12:40:00	14:35:00	14:38:00	14:48:00	115	165	50					2			32				0.4								4				1							10
8	General	F	77	L5-S1 scoliosis and severe foraminal stenosis.	1. L5-S1 decompressive laminectomy and facetectomy. 2. L5-S1 transforaminal lumbar interbody fusion using PEEK structural interbody device and locally harvested autograft. 3. L5-S1 intertransverse arthrodesis using locally harvested autograft. 4. Left L5-S1 pedicle screw fixation using EMG monitoring. 5. Bone marrow aspirate for use in arthrodesis.	L5-S1	31.25	3	11:11:00	11:13:00	11:47:00	13:55:00	14:12:00	14:22:00	128	191	63							100			100		0.4									35	0.4	2	2			4				10
9	General	M	64	L5-S1 spinal stenosis and isthmic spondylolisthesis.	1. L5-S1 decompressive laminectomy and facetectomy. 2. L5-S1 transforaminal lumbar interbody fusion using PEEK structural interbody device and locally harvested autograft. 3. L5-S1 intertransverse arthrodesis using locally harvested autograft. 4. Left L5-S1 pedicle screw fixation using EMG monitoring. 5. Bone marrow aspirate for use in arthrodesis.	L5-S1	28.97	3	12:53:00	12:53:00	13:42:00	16:09:00	16:21:00	16:31:00	147	218	71					2		250			200		0.8	40							4				2							25
10	Spinal	M	64	L4-L5 spinal stenosis and unstable spondylolisthesis. .	1. L4-L5 decompressive laminectomy and facetectomy. 2. L4-L5 transforaminal lumbar interbody fusion using PEEK structural interbody device and locally harvested autograft. 3. L4-L5 intertransverse arthrodesis using locally harvested autograft. 4. Bilateral L4-L5 pedicle screw fixation using EMG monitoring. 5. Bone marrow aspirate for use in arthrodesis.	L4-L5	26.95	2	15:08:00	15:11:00	15:42:00	18:25:00	18:45:00	18:55:00	163	227	64					2	721				100										4				2
11	Spinal	M	74	L3-L4 spinal and foraminal stenosis.	1. L3-L4 decompressive laminectomy and facetectomy. 2. L3-L4 transforaminal lumbar interbody fusion using PEEK structural interbody device and locally harvested autograft. 3. L3-L4 intertransverse arthrodesis using locally harvested autograft. 4. Left L3-L4 pedicle screw fixation using EMG monitoring. 5. Bone marrow aspirate for use in arthrodesis.	L3-L4	29.72	3	07:34:00	07:34:00	08:19:00	09:41:00	09:45:00	09:55:00	82	141	59						111			16	100														2			4
12	Spinal	M	74	L4-L5 spinal stenosis and spondylolisthesis	1. L4-L5 decompressive laminectomy and facetectomy. 2. L4-L5 transforaminal lumbar interbody fusion using PEEK structural interbody device and locally harvested autograft. 3. L4-L5 intertransverse arthrodesis using locally harvested autograft. 4. Right L4-L5 pedicle screw fixation using EMG monitoring. 5. Bone marrow aspirate for use in arthrodesis. .	L4-L5	37.06	2	07:25:00	07:30:00	08:11:00	10:02:00	10:07:00	10:17:00	111	172	61										50														2			4
13	Spinal	M	59	L5-S1 spinal stenosis and isthmic spondylolisthesis. .	1. L5-S1 decompressive laminectomy and facetectomy. 2. L5-S1 transforaminal lumbar interbody fusion using PEEK structural interbody device and locally harvested autograft. 3. L5-S1 intertransverse arthrodesis using locally harvested autograft. 4. Right L5-S1 pedicle screw fixation using EMG monitoring. 5. Bone marrow aspirate for use in arthrodesis.	L5-S1	23.06	2	08:43:00	08:47:00	08:51:00	09:21:00	09:24:00	09:27:00	30	44	14						300																									25
14	General	F	81	L4-L5 spinal stenosis and spondylolisthesis.	1. L4-L5 decompressive laminectomy and facetectomy. 2. L4-L5 transforaminal lumbar interbody fusion using PEEK structural interbody device and locally harvested autograft. 3. L4-L5 intertransverse arthrodesis using locally harvested autograft. 4. Bilateral L4-L5 pedicle screw fixation using EMG monitoring. 5. Bone marrow aspirate use in arthrodesis.	L4-L5	28.38	3	12:15:00	12:17:00	13:08:00	15:40:00	15:51:00	16:01:00	152	226	74							130			50		0.2	40				150		1	4							4				15
15	Spinal	F	70	L4-L5 spinal stenosis and spondylolisthesis.	1. L4-L5 decompressive laminectomy and facetectomy. 2. L4-L5 transforaminal lumbar interbody fusion using PEEK structural interbody device and locally harvested autograft. 3. L4-L5 intertransverse arthrodesis using locally harvested autograft. 4. Bilateral L4-L5 pedicle screw fixation using EMG monitoring. 5. Bone marrow aspirate for use in arthrodesis.	L4-L5	19.69	3	10:37:00	10:37:00	11:19:00	13:24:00	13:31:00	13:40:00	125	183	58					2					40														1
16	General	F	64	L3-L4 spinal stenosis and spondylolisthesis.	L3-L4 transforaminal lumbar interbody fusion using PEEK structural interbody device and locally harvested autograft.	L3-L4	37.22	2	07:34:00	07:34:00	08:18:00	10:14:00	10:22:00	10:32:00	116	178	62					2		140			200			60				200			4							4			900	5
17	General	M	56	Right L3-L4 scoliosis and foraminal stenosis.	1. L3-L4 decompressive laminectomy and facetectomy. 2. L3-L4 transforaminal lumbar interbody fusion using PEEK structural interbody device and locally harvested autograft. 3. Right L3-L4 intertransverse arthrodesis using locally harvested autograft. 4. Right L3-L4 pedicle screw fixation using EMG monitoring. 5. Bone marrow aspirate for use in arthrodesis.	L3-L4	22.46	2	11:52:00	11:52:00	12:37:00	14:39:00	14:47:00	14:57:00	122	185	63							240			150		0.4	40				200			4		0.4		1			4				5
18	General	F	74	L4-L5 spinal stenosis and spondylolisthesis.	1. L4-L5 decompressive laminectomy and facetectomy. 2. L4-L5 transforaminal lumbar interbody fusion using PEEK structural interbody device and locally harvested autograft. 3. L4-L5 intertransverse arthrodesis using locally harvested autograft. 4. Bilateral L4-L5 pedicle screw fixation using EMG monitoring. 5. Bone marrow aspirate for use in arthrodesis.	L4-L5	20.73	3	10:16:00	10:16:00	10:59:00	13:18:00	13:29:00	13:39:00	139	203	64							150			50		0.6	30							4		0.6	3	1			4				5
19	Spinal	F	48	L4-L5 spinal stenosis and spondylolisthesis.	1. L4-L5 decompressive laminectomy and facetectomy. 2. L4-L5 transforaminal lumbar interbody fusion using PEEK structural interbody device and locally harvested autograft. 3. L4-L5 intertransverse arthrodesis using locally harvested autograft. 4. Bilateral L4-L5 pedicle screw fixation using EMG monitoring. 5. Bone marrow aspirate free for use in arthrodesis.	L4-L5	21.37	2	07:43:00	07:44:00	08:19:00	10:23:00	10:31:00	10:41:00	124	178	54					2	743	50																	1							10
20	General	F	80	Right L5-S1 spinal stenosis and spondylolisthesis.	1. L5-S1 decompressive laminectomy and facetectomy. 2. L5-S1 transforaminal lumbar interbody fusion using PEEK structural interbody device and locally harvested autograft. 3. L5-S1 intertransverse arthrodesis using locally harvested autograft. 4. Bilateral L5-S1 pedicle screw fixation using EMG monitoring. 5. Bone marrow aspirate for use in arthrodesis.	L5-S1	30.39	3	07:25:00	07:29:00	08:16:00	10:22:00	10:35:00	10:45:00	126	200	74						422	150			200		0.5	40									0.4	2				4		1	600
21	Spinal	F	63	L4-L5 spinal stenosis and spondylolisthesis	1. L4-L5 decompressive laminectomy and facetectomy. 2. L4-L5 transforaminal lumbar interbody fusion using PEEK structural interbody device and locally harvested autograft. 3. L4-L5 intertransverse arthrodesis using locally harvested autograft. 4. Left L4-L5 pedicle screw fixation using EMG monitoring. 5. Bone marrow aspirate for use in arthrodesis.	L4-L5	32.67	3	13:46:00	13:46:00	14:22:00	16:26:00	16:35:00	16:45:00	124	179	55						331	30																	2
22	Spinal	M	52	L4-L5 lateral recess stenosis.	1. L4-L5 decompressive laminectomy and facetectomy. 2. L4-L5 transforaminal lumbar interbody fusion using peek structural interbody device and locally harvested autograft. 3. L4-L5 intertransverse arthrodesis using locally harvested autograft. 4. Right L4-L5 pedicle screw fixation using EMG monitoring. 5. Bone marrow rasper for use in arthrodesis.	L4-L5	28.77	3	11:53:00	11:53:00	12:25:00	14:17:00	14:23:00	14:33:00	112	160	48					2	565	70		64	100		0.4										0.4		2							10
23	General	M	57	L5-S1 spinal stenosis and spondylolisthesis.	1. L5-S1 decompressive laminectomy and facetectomy. 2. L5-S1 transforaminal lumbar interbody fusion using PEEK structural interbody device and locally harvested autograft. 3. L5-S1 intertransverse arthrodesis using locally harvested autograft. 4. Bilateral L5-S1 pedicle screw fixation using EMG monitoring. 5. Bone marrow aspirate for use in arthrodesis.	L5-S1	19.6	2	07:21:00	07:35:00	08:13:00	10:37:00	10:50:00	11:00:00	144	219	75							200			175			50							4				1			4
24	Spinal	F	73	L3-L4 spinal stenosis and spondylolisthesis.	1. L3-L4 decompressive laminectomy and facetectomy. 2. L3-L4 transforaminal lumbar interbody fusion using PEEK structural interbody device and locally harvested autograft. 3. L3-L4 intertransverse arthrodesis using locally harvested autograft. 4. Left L3-L4 pedicle screw fixation using EMG monitoring. 5. Bone marrow aspirate for use in arthrodesis.	L3-L4	20.14	3	07:54:00	07:58:00	08:36:00	10:16:00	10:24:00	10:34:00	100	160	60																								1								10
25	Spinal	F	83	L4-L5 spinal stenosis and spondylolisthesis.	1. L4-L5 decompressive laminectomy and facetectomy. 2. L4-L5 transforaminal lumbar interbody fusion using PEEK structural interbody device and locally harvested autograft. 3. L4-L5 intertransverse arthrodesis using locally harvested autograft. 4. Bilateral L4-L5 pedicle screw fixation using EMG monitoring. 5. Bone marrow aspirate for use in arthrodesis.	L4-L5	23.85	3	11:18:00	11:30:00	12:10:00	14:01:00	14:05:00	14:15:00	111	177	66																								1			4
26	Spinal	M	76	L3-L4 spinal stenosis and spondylolisthesis.	1. L3-L4 decompressive laminectomy and facetectomy. 2. L3-L4 transforaminal lumbar interbody fusion using PEEK structural interbody device and locally harvested autograft. 3. L3-L4 intertransverse arthrodesis using locally harvested autograft. 4. Right L3-L4 pedicle screw fixation using EMG monitoring. 5. Bone marrow aspirate for use in arthrodesis.	L3-L4	25.91	2	07:32:00	07:44:00	08:17:00	10:22:00	10:26:00	10:36:00	125	184	59					2
27	Spinal	F	75	L3-L4 spinal stenosis and scoliosis.	1. L3-L4 decompressive laminectomy and facetectomy. 2. L3-L4 transforaminal lumbar interbody fusion using PEEK structural interbody device and locally harvested autograft. 3. Right L3-L4 intertransverse arthrodesis using locally harvested autograft. 4. Right L3-L4 pedicle screw fixation using EMG monitoring. 5. Bone marrow aspirate for use in arthrodesis.	L3-L4	22.7	3	07:28:00	07:30:00	08:10:00	09:40:00	09:48:00	09:58:00	90	150	60					2	277	20													4				2
28	General	F	56	L4-L5 spinal stenosis and spondylolisthesis.	1. L4-L5 decompressive laminectomy and facetectomy. 2. L4-L5 transforaminal lumbar interbody fusion using PEEK structural interbody device and locally harvested autograft. 3. L4-L5 intertransverse arthrodesis using locally harvested autograft. 4. Bilateral L4-L5 pedicle screw fixation using EMG monitoring. 5. Bone marrow aspirate for use in arthrodesis.	L4-L5	29.65	2	07:46:00	07:46:00	08:21:00	10:47:00	10:54:00	11:05:00	146	199	53					2		200			162.5		0.4	40				160							2			4		1		10
29	Spinal	M	67	L5-S1 spinal stenosis and spondylolisthesis.	1. L5-S1 laminectomy and complete left facetectomy. 2. L5-S1 transforaminal lumbar interbody fusion using PEEK structural interbody device and locally harvested autograft. 3. L5-S1 intertransverse arthrodesis using locally harvested autograft. 4. Left L5-S1 pedicle screw fixation using EMG monitoring. 5. Bone marrow aspirate for use in arthrodesis.	L5-S1	21.57	3	07:30:00	07:30:00	08:08:00	09:43:00	09:45:00	09:55:00	95	145	50																								1
30	Spinal	M	68	L4-L5 bilateral synovial cysts and spinal stenosis.	1. L4-L5 decompressive laminectomy and facetectomy. 2. L4-L5 bilateral synovial cyst resection. 3. L4-L5 transforaminal lumbar interbody fusion using PEEK structural interbody device and locally harvested autograft. 4. L4-L5 intertransverse arthrodesis using locally harvested autograft. 5. Bilateral L4-L5 pedicle screw fixation using EMG monitoring. 6. Bone marrow aspirate for use in arthrodesis.	L4-L5	28.41	3	07:30:00	07:30:00	08:03:00	10:00:00	10:08:00	10:18:00	117	168	51					2																			2	100		4
31	General	M	61	L4-L5 lumbar spinal stenosis and spondylolisthesis.	1. L4-L5 decompressive laminectomy and facetectomy. 2. L4-L5 transforaminal lumbar interbody fusion using PEEK structural interbody device and locally harvested autograft. 3. L4-L5 intertransverse arthrodesis using locally harvested autograft. 4. Bilateral L4-L5 pedicle screw fixation using EMG monitoring. 5. Bone marrow aspirate for use in arthrodesis.	L4-L5	24.09	3	10:19:00	10:24:00	11:04:00	13:38:00	14:01:00	14:11:00	154	232	78	2	114	70				200			200		1	40							4		0.4	1	2			4
32	Spinal	M	71	L3-L4 spinal stenosis and spondylolisthesis.	1. L3-L4 decompressive laminectomy and facetectomy. 2. L3-L4 transforaminal lumbar interbody fusion using PEEK structural interbody device and locally harvested autograft. 3. L3-L4 intertransverse arthrodesis using locally harvested autograft. 4. L3-L4 pedicle screw fixation using EMG monitoring. 5. Bone marrow aspirate for use in arthrodesis.	L3-L4	30	3	11:35:00	11:35:00	12:06:00	14:25:00	14:31:00	14:41:00	139	186	47						224				50																	4			900	15
33	General	F	59	L4-L5 lumbar spinal and foraminal stenosis.	1. L4-L5 decompressive laminectomy and facetectomy. 2. L4-L5 transforaminal lumbar interbody fusion using PEEK structural interbody device and locally harvested autograft. 3. L4-L5 intertransverse arthrodesis using locally harvested autograft. 4. Left L4-L5 pedicle screw fixation using EMG monitoring. 5. Bone marrow aspirate for use in arthrodesis.	L4-L5	33.73	3	07:38:00	07:38:00	08:17:00	10:04:00	10:15:00	10:25:00	107	167	60					2	132	150			50		0.5	40				150			4				2			4		1		10
34	General	M	52	L5-S1 scoliosis with foraminal stenosis	1. L5-S1 decompressive laminectomy and facetectomy. 2. L5-S1 transforaminal lumbar interbody fusion using PEEK structural interbody device and locally harvested autograft. 3. L5-S1 intertransverse arthrodesis using locally harvested autograft. 4. Left L5-S1 pedicle screw fixation using EMG monitoring. 5. Bone marrow aspirate for use in arthrodesis.	L5-S1	40.37	2	07:28:00	07:30:00	08:20:00	10:47:00	11:04:00	11:14:00	147	226	79					2		220			250		1.4	50											3			4				5
35	General	F	55	L4-L5 scoliosis and foraminal stenosis.	1. L4-L5 decompressive laminectomy and facetectomy. 2. L4-L5 transforaminal lumbar interbody fusion using PEEK structural interbody device and locally harvested autograft. 3. L4-L5 intertransverse arthrodesis using locally harvested autograft. 4. L4-L5 pedicle screw fixation using EMG monitoring. 5. Bone marrow aspirate for use in arthrodesis.	L4-L5	31.72	3	13:02:00	13:14:00	13:49:00	15:55:00	16:05:00	16:15:00	126	193	67		76	40		2		120			450			40				180			4				2			4				5
36	General	M	69	L5-S1 foraminal stenosis.	1. L5-S1 decompressive laminectomy and facetectomy. 2. L5-S1 transforaminal lumbar interbody fusion using PEEK structural interbody device and locally harvested autograft. 3. Left L5-S1 pedicle screw fixation using EMG monitoring. 4. L5-S1 intertransverse arthrodesis using locally harvested autograft. 5. Bone marrow aspirate for use in arthrodesis.	L5-S1	28.26	2	13:48:00	13:48:00	14:25:00	16:35:00	16:57:00	17:07:00	130	199	69							150			150		1	40				2			8				2							20
37	General	F	80	L2-L3 spinal stenosis.	1. L2-L3 decompressive laminectomy and facetectomy. 2. L2-L3 transforaminal lumbar interbody fusion using PEEK structural interbody device and locally harvested autograft. 3. L2-L3 intertransverse arthrodesis using locally harvested autograft. 4. L2-L3 pedicle screw fixation using EMG monitoring. 5. Bone marrow aspirate for use in arthrodesis. 6. Exploration of prior bony fusion.	L2-L3	27.01	3	13:07:00	13:07:00	13:49:00	16:13:00	16:23:00	16:33:00	144	206	62							190			100		0.4	45				150			4				1			4
38	General	M	69	Right L3-L4 recurrent disc herniation.	1. L3-L4 decompressive laminectomy and facetectomy. 2. L3-L4 transforaminal lumbar interbody fusion using PEEK structural interbody device and locally harvested autograft. 3. Right intertransverse arthrodesis using locally harvested autograft. 4. Right L3-L4 pedicle screw fixation using EMG monitoring. 5. Bone marrow aspirate for use in arthrodesis.	L3-L4	22.9	3	11:19:00	11:19:00	12:00:00	13:43:00	13:56:00	14:06:00	103	167	64							100			250		1	50				200			8		0.2		1			4	20
39	General	M	73	L3-L4 spinal stenosis and spondylolisthesis.	1. L3-L4 decompressive laminectomy and facetectomy. 2. L3-L4 transforaminal lumbar interbody fusion using PEEK structural interbody device and locally harvested autograft. 3. L3-L4 intertransverse arthrodesis using locally harvested autograft. 4. L3-L5 pedicle screw fixation using EMG monitoring. 5. Bone marrow aspirate for use in arthrodesis. 6. Exploration of prior lumbar fusion.	L3-L4	31.54	3	10:25:00	10:25:00	11:11:00	13:45:00	13:52:00	14:02:00	154	217	63							170			225		0.8	70				200			4				2			4
40	General	F	53	L4-L5 spinal stenosis and spondylolisthesis.	1. L4-L5 decompressive laminectomy and facetectomy. 2. L4-L5 transforaminal lumbar interbody fusion using PEEK structural interbody device and locally harvested autograft. 3. L4-L5 intertransverse arthrodesis using locally harvested autograft. 4. Bilateral L4-L5 pedicle screw fixation using EMG monitoring. 5. Bone marrow aspirate for use in arthrodesis.	L4-L5	29.72	3	15:02:00	15:02:00	15:41:00	18:34:00	18:53:00	19:03:00	173	241	68		58.5	65		2		200			350		2	40							4		0.4	2	2			4				10
41	General	M	53	Right L4-L5 recurrent disc herniation.	1. L4-L5 decompressive laminectomy and facetectomy. 2. L4-L5 transforaminal lumbar interbody fusion using PEEK structural interbody device and locally harvested autograft. 3. L4-L5 intertransverse arthrodesis using locally harvested autograft. 4. Right L4-L5 pedicle screw fixation using EMG monitoring. 5. Bone marrow aspirate for use in arthrodesis.	L4-L5	25.75	2	13:35:00	13:35:00	14:14:00	16:00:00	16:14:00	16:24:00	106	169	63					2		490			250		0.8	50							4		0.4	2	2			4
42	General	F	53	Multiple recurrent right L5-S1 disc herniations.	1. Right L5-S1 decompressive laminectomy and facetectomy. 2. L5-S1 transforaminal lumbar interbody fusion using PEEK structural interbody device and locally harvested autograft. 3. Right L5-S1 intertransverse arthrodesis using locally harvested autograft. 4. Right L5-S1 pedicle screw fixation using EMG monitoring. 5. Bone marrow aspirate for use in arthrodesis.	L5-S1	31.28	2	07:27:00	07:48:00	08:29:00	10:10:00	10:25:00	10:35:00	101	188	87					2		125			250			40			2				4				2			4				20
43	Spinal	F	78	L4-L5 spinal stenosis and spondylolisthesis	1. L4-L5 decompressive laminectomy and facetectomy. 2. L4-L5 transforaminal lumbar interbody fusion using PEEK structural. interbody device and locally harvested autograft. 3. L4-L5 intertransverse arthrodesis using locally harvested autograft. 4. Bilateral L4-L5 fixation using EMG monitoring. 5. Bone marrow aspirate for use in arthrodesis	L4-L5	25.81	3	07:24:00	07:30:00	08:17:00	11:11:00	11:16:00	11:26:00	174	242	68						99			32	15														1			4				15
44	Spinal	M	52	L4-L5 foraminal stenosis.	1. L4-L5 decompressive laminectomy and facetectomy. 2. L4-L5 transforaminal lumbar interbody fusion using PEEK structural interbody device and locally harvested autograft. 3. L4-L5 intertransverse arthrodesis using locally harvested autograft. 4. Left L4-L5 pedicle screw fixation using EMG monitoring. 5. Bone marrow aspirate for use in arthrodesis.	L4-L5	28.66	2	07:15:00	07:27:00	08:00:00	09:36:00	09:40:00	09:45:00	96	150	54					2	504														10				2			4
45	Spinal	F	51	L5-S1 spinal stenosis and isthmic spondylolisthesis.	1. L5-S1 decompressive laminectomy and facetectomy. 2. L5-S1 transforaminal lumbar interbody fusion using PEEK structural interbody device and locally harvested autograft. 3. Right L5-S1 intertransverse arthrodesis using locally harvested autograft. 4. Right L5-S1 pedicle screw fixation using EMG monitoring. 5. Bone marrow aspirate for use in arthrodesis.	L5-S1	26.7	2	10:57:00	11:05:00	11:39:00	13:28:00	13:35:00	13:45:00	109	168	59					2	366				15														2			4
46	Spinal	M	67	L4-L5 spinal stenosis and spondylolisthesis.	1. L4-L5 decompressive laminectomy and facetectomy. 2. L4-L5 transforaminal lumbar interbody fusion using PEEK structural interbody autograft. 3. L4-L5 intertransverse arthrodesis using locally harvested autograft. 4. Bilateral L4-L5 pedicle screw fixation using EMG monitoring. 5. Bone marrow aspirate for use in arthrodesis.	L4-L5	28.43	3	10:31:00	10:31:00	11:08:00	13:49:00	13:53:00	14:07:00	161	216	55					1.5	484	80			10														2
47	Spinal	M	38	L4-L5, multiple recurrent disc herniations.	1. L4-L5 decompressive laminectomy and facetectomy. 2. L4-L5 transforaminal lumbar interbody fusion using PEEK structural interbody device and locally harvested autograft. 3. L4-L5 intertransverse arthrodesis using locally harvested autograft. 4. Left L4-L5 pedicle screw fixation using EMG monitoring. 5. Bone marrow aspirate for use in arthrodesis.	L4-L5	26.39	2	10:03:00	10:03:00	10:36:00	12:30:00	12:35:00	12:45:00	114	162	48					2			47.99																2
48	General	F	66	L5-S1 spinal and foraminal stenosis.	1. L5-S1 decompressive laminectomy and facetectomy. 2. L5-S1 transforaminal lumbar interbody fusion using PEEK structural interbody device and locally harvested autograft. 3. L5-S1 intertransverse arthrodesis using locally harvested autograft. 4. Left L5-S1 pedicle screw fixation using EMG monitoring. 5. Bone marrow aspirate for use in arthrodesis.	L5-S1	32.15	3	09:33:00	09:33:00	10:15:00	12:04:00	12:18:00	12:28:00	109	175	66							150			150		0.4	40									0.6	3	2			4				10
49	General	F	52	L4-L5 spinal stenosis and unstable spondylolisthesis.	1. L4-L5 decompressive laminectomy and facetectomy. 2. L4-L5 transforaminal lumbar interbody fusion using PEEK structural interbody device and locally harvested autograft. 3. L4-L5 intertransverse arthrodesis using locally harvested autograft. 4. Bilateral L4-L5 pedicle screw fixation using EMG monitoring. 5. Bone marrow aspirate for use in arthrodesis.	L4-L5	25.01	2	08:25:00	08:32:00	09:25:00	11:38:00	11:57:00	12:04:00	133	219	86					2		170			150		1	60							4				1			4		1
50	Spinal	M	80	L4-L5 spinal stenosis and spondylolisthesis	1. L4-L5 decompressive laminectomy and facetectomy. 2. L4-L5 transforaminal lumbar interbody fusion using PEEK structural interbody device and locally harvested autograft. 3. L4-L5 intertransverse arthrodesis using locally harvested autograft. 4. Left L4-L5 pedicle screw fixation using EMG monitoring. 5. Bone marrow aspirate for use in arthrodesis. .	L4-L5	24.98	2	07:28:00	07:28:00	07:59:00	09:28:00	09:31:00	09:39:00	89	131	42					2																			1
51	General	F	55	Recurrent L4-L5 disc herniations.	1. L4-L5 decompressive laminectomy and facetectomy. 2. L4-L5 transforaminal lumbar interbody fusion using PEEK structural interbody device and locally harvested autograft. 3. L4-L5 intertransverse arthrodesis using locally harvested autograft. 4. Right L4-L5 pedicle screw fixation using EMG monitoring. 5. Bone marrow aspirate for use in arthrodesis.	L4-L5	29.12	2	08:32:00	08:32:00	09:13:00	11:08:00	11:25:00	11:35:00	115	183	68		30.68	50		2		150			100		0.4								4	40	0.4	3	2			4	20	1
52	General	M	84	Left L4-L5 scoliosis and spinal stenosis.	1. L4-L5 decompressive laminectomy and facetectomy. 2. L4-L5 transforaminal lumbar interbody fusion using PEEK structural interbody device and locally harvested autograft. 3. Left L4-L5 intertransverse arthrodesis using locally harvested autograft. 4. Left L4-L5 pedicle screw fixation using EMG monitoring. 5. Bone marrow aspirate for use in arthrodesis.	L4-L5	23.78	3	07:41:00	07:41:00	08:19:00	10:15:00	10:24:00	10:34:00	116	173	57							190			200			50							4				2			4				5
53	General	F	68	L4-L5 lumbar spinal stenosis and spondylolisthesis.	1. L4-L5 decompressive laminectomy and facetectomy. 2. L4-L5 transforaminal lumbar interbody fusion using PEEK structural interbody device and locally harvested autograft. 3. L4-L5 intertransverse arthrodesis using locally harvested autograft. 4. L4-L5 pedicle screw fixation using EMG monitoring. 5. Bone marrow aspirate for use in arthrodesis.	L4-L5	29.57	3	08:31:00	08:31:00	09:10:00	12:00:00	12:08:00	12:10:00	170	219	49							220			250		0.6	45							4				2			4
54	General	M	49	Right L5-S1 foraminal stenosis.	1. L5-S1 decompressive laminectomy and facetectomy. 2. L5-S1 transforaminal lumbar interbody fusion using PEEK structural interbody device and locally harvested autograft. 3. L5-S1 intertransverse arthrodesis using locally harvested autograft. 4. Right L5-S1 pedicle screw fixation using EMG monitoring. 5. Bone marrow aspirate for use in arthrodesis.	L5-S1	28.08	2	11:48:00	11:55:00	12:47:00	14:40:00	14:52:00	15:02:00	113	194	81					2		200			200		1	50							4		0.2		2			4				5
55	General	M	51	Right L5-S1 recurrent disc herniation with lateral recess and foraminal stenosis.	1. L5-S1 decompressive laminectomy and facetectomy. 2. L5-S1 transforaminal lumbar interbody fusion using PEEK structural interbody device and locally harvested autograft. 3. L5-S1 intertransverse arthrodesis using locally harvested autograft. 4. Right L5-S1 pedicle screw fixation using EMG monitoring. 5. Bone marrow aspirate for use in arthrodesis.	L5-S1	25.65	2	07:30:00	07:32:00	08:12:00	10:17:00	10:34:00	10:44:00	125	194	69					2		250	55.3		150		0.6	40			2								2			4				5
56	General	M	43	Right L5-S1 spondylolisthesis and foraminal stenosis.	1. L5-S1 decompressive laminectomy and facetectomy. 2. L5-S1 transforaminal lumbar interbody fusion using PEEK structural interbody device and locally harvested autograft. 3. L5-S1 intertransverse arthrodesis using locally harvested autograft. 4. Right L5-S1 pedicle screw fixation using EMG monitoring. 5. Bone marrow aspirate for use in arthrodesis.	L5-S1	27.43	2	11:06:00	11:06:00	11:45:00	13:48:00	13:53:00	14:03:00	123	177	54					2		200			250		1.4	50		0.4					4		0.4	2	2			4
57	Spinal	M	52	L5-S1 scoliosis and foraminal stenosis.	1. L5-S1 decompressive laminectomy and facetectomy. 2. L5-S1 transforaminal lumbar interbody fusion using PEEK structural interbody device and locally harvested autograft. 3. L5-S1 intertransverse arthrodesis using locally harvested autograft. 4. Left L5-S1 pedicle screw fixation using EMG monitoring. 5. Bone marrow aspirate for use in arthrodesis.	L5-S1	28.88	2	07:34:00	07:35:00	08:05:00	09:45:00	09:51:00	10:01:00	100	147	47	3				2																			2
58	General	F	81	L5-S1 scoliosis and left foraminal stenosis.	1. L5-S1 decompressive laminectomy and complete left facetectomy. 2. L5-S1 transforaminal lumbar interbody fusion using PEEK structural interbody device and locally harvested autograft. 3. Left L5-S1 intertransverse arthrodesis using locally harvested autograft. 4. Left L5-S1 pedicle screw fixation using EMG monitoring. 5. Bone marrow aspirate for use in arthrodesis.	L5-S1	35.81	3	07:51:00	07:51:00	08:34:00	10:24:00	10:41:00	10:53:00	110	182	72						631	80			125	676.98	1								4		0.4	2	2			4				5
59	General	M	56	L3-L4 spinal stenosis and compression fracture.	1. L3-L4 decompressive laminectomy and facetectomy. 2. L3-L4 transforaminal lumbar interbody fusion using PEEK structural interbody device and locally harvested autograft. 3. L3-L4 intertransverse arthrodesis using locally harvested autograft. 4. Right L3-L4 pedicle screw fixation using EMG monitoring. 5. Bone marrow aspirate for use in arthrodesis.	L3-L4	30.13	3	16:12:00	16:12:00	16:50:00	18:58:00	19:17:00	19:27:00	128	195	67					2		220			250		1	60				200							2	100		4
60	General	M	80	L4-L5 lumbar spinal stenosis and spondylolisthesis.	1. L4-L5 decompressive laminectomy and facetectomy. 2. L4-L5 transforaminal lumbar interbody fusion using PEEK structural interbody device and locally harvested autograft. 3. L4-L5 intertransverse arthrodesis using locally harvested autograft. 4. Left L4-L5 pedicle screw fixation using EMG monitoring. 5. Bone marrow aspirate for use in arthrodesis.	L4-L5	26.08	2	07:39:00	07:40:00	08:18:00	10:07:00	10:16:00	10:26:00	109	167	58							170			100		0.4	40							4		0.2	1	2			4
61	General	M	49	L3-L4 spinal stenosis and spondylolisthesis.	1. L3-L4 decompressive laminectomy and facetectomy. 2. L3-L4 transforaminal lumbar interbody fusion using PEEK structural interbody device and locally harvested autograft. 3. L3-L4 intertransverse arthrodesis using locally harvested autograft. 4. L3-L4 pedicle screw fixation using EMG monitoring. 5. Bone marrow aspirate for use in arthrodesis. 6. Removal of segmental spinal hardware.	L3-L4	28.5	2	08:35:00	08:51:00	09:34:00	12:43:00	12:51:00	13:01:00	189	266	77					2		200			350		2	60							4				2			4
62	General	M	68	L5-S1 isthmic spondylolisthesis.	1. L5-S1 decompressive laminectomy and facetectomy. 2. L5-S1 transforaminal lumbar interbody fusion using PEEK structural interbody device and locally harvested autograft. 3. L5-S1 intertransverse arthrodesis using locally harvested autograft. 4. L5-S1 pedicle screw fixation using EMG monitoring. 5. Bone marrow aspirate for use in arthrodesis.	L5-S1	41	3	14:16:00	14:28:00	15:12:00	17:40:00	18:19:00	18:29:00	148	253	105							130			250			70							4		0.6	3	2			4				15
63	General	F	44	Left L5-S1 spinal and foraminal stenosis.	1. L5-S1 decompressive laminectomy and facetectomy. 2. L5-S1 transforaminal lumbar interbody fusion using PEEK structural interbody device and locally harvested autograft. 3. Left L5-S1 intertransverse arthrodesis using locally harvested autograft. 4. Left L5-S1 pedicle screw fixation using EMG monitoring. 5. Bone marrow aspirate for use in arthrodesis.	L5-S1	28.43	2	11:35:00	11:38:00	12:17:00	14:20:00	14:29:00	14:39:00	123	184	61					4	1509	300			100		0.8	40							4		0.2	1				4		1	900
64	General	M	67	L4-L5 lumbar spinal stenosis and spondylolisthesis.	1. L4-L5 decompressive laminectomy and facetectomy. 2. L4-L5 transforaminal lumbar interbody fusion using PEEK structural interbody device and locally harvested autograft. 3. Right L4-L5 intertransverse arthrodesis using locally harvested autograft. 4. Right L4-L5 pedicle screw fixation using EMG monitoring. 5. Bone marrow aspirate for use in arthrodesis.	L4-L5	24.48	2	07:26:00	07:26:00	08:17:00	10:56:00	11:08:00	11:18:00	159	232	73							240			300		1.4	80							4				2			4
65	General	M	75	L2-L3 spinal stenosis and spondylolisthesis.	1. L2-L3 decompressive laminectomy and facetectomy. 2. L2-L3 transforaminal lumbar interbody fusion using PEEK structural interbody device and locally harvested autograft. 3. Right L2-L3 intertransverse arthrodesis using locally harvested autograft. 4. Right L2-L3 pedicle screw fixation using EMG monitoring. 5. Bone marrow aspirate for use in arthrodesis.	L2-L3	35.66	3	07:30:00	07:35:00	08:24:00	10:58:00	11:06:00	11:16:00	154	226	72						1571	150			100		1	50				200							2			4
66	General	F	76	L4-L5 spinal stenosis and spondylolisthesis.	1. L4-L5 decompressive laminectomy and facetectomy. 2. L4-L5 transforaminal lumbar interbody fusion using PEEK structural interbody device and locally harvested autograft. 3. L4-L5 intertransverse arthrodesis using locally harvested autograft. 4. Bilateral L4-L5 pedicle screw fixation using EMG monitoring. 5. Bone marrow aspirate for use in arthrodesis.	L4-L5	23.97	2	07:44:00	07:57:00	08:40:00	10:42:00	10:53:00	11:03:00	122	199	77							100			100			40				120			4							4			600	5
67	General	M	57	L5-S1 scoliosis and foraminal stenosis.	1. Left L5-S1 laminectomy and facetectomy. 2. L5-S1 transforaminal lumbar interbody fusion using PEEK structural interbody device and locally harvested autograft. 3. L5-S1 intertransverse arthrodesis using locally harvested autograft. 4. Left L5-S1 pedicle screw fixation using EMG monitoring. 5. Bone marrow aspirate for use in arthrodesis.	L5-S1	43.3	3	08:27:00	08:46:00	09:39:00	11:46:00	11:58:00	12:08:00	127	221	94			50		2		150	9.38	40	250		0.8	50				200	2		8		0.6					8
68	General	F	68	L4-L5 lumbar spinal stenosis and spondylolisthesis.	1. L4-L5 decompressive laminectomy and facetectomy. 2. L4-L5 transforaminal lumbar interbody fusion using PEEK structural interbody device and locally harvested autograft. 3. L4-L5 intertransverse arthrodesis using locally harvested autograft. 4. Left L4-L5 pedicle screw fixation using EMG monitoring. 5. Bone marrow aspirate for use in arthrodesis.	L4-L5	21.34	2	11:25:00	11:25:00	12:01:00	14:17:00	14:30:00	14:40:00	136	195	59					2		150			125		0.6	40				200			4				1			4		1
69	General	F	64	L4-L5 spinal stenosis and unstable spondylolisthesis.	1. L4-L5 decompressive laminectomy and facetectomy. 2. L4-L5 transforaminal lumbar interbody fusion using PEEK structural interbody device and locally harvested autograft. 3. L4-L5 intertransverse arthrodesis using locally harvested autograft. 4. L4-L5 bilateral pedicle screw fixation using EMG monitoring. 5. Bone marrow aspirate for use in arthrodesis.	L4-L5	21.3	1	07:29:00	07:36:00	08:13:00	10:53:00	10:58:00	11:08:00	160	219	59					1		150			150		2	30				100			8				1		1	4		1
70	General	M	77	L4-L5 spinal st1enosis and spondylolisthesis.	1. L4-L5 decompressive laminectomy and facetectomy. 2. L4-L5 transforaminal lumbar interbody fusion using PEEK structural interbody device and locally harvested autograft. 3. L4-L5 intertransverse arthrodesis using locally harvested autograft. 4. Right L4-L5 pedicle screw fixation using EMG monitoring. 5. Bone marrow aspirate for use in arthrodesis.	L4-L5	28.72	3	07:25:00	07:35:00	08:14:00	10:48:00	11:05:00	11:15:00	154	230	76							140			100	2132.82	1	30				200	1									4
71	General	M	69	L4-L5 scoliosis and foraminal stenosis.	1. L4-L5 decompressive laminectomy and facetectomy. 2. L4-L5 transforaminal lumbar interbody fusion using PEEK structural interbody device and locally harvested autograft. 3. L4-L5 intertransverse arthrodesis using locally harvested autograft. 4. Right L4-L5 pedicle screw fixation using EMG monitoring. 5. Bone marrow aspirate for use in arthrodesis.	L4-L5	31.5	3	11:20:00	11:20:00	11:58:00	14:05:00	14:26:00	14:36:00	127	196	69					2		200			250		1.25	50				200			8				2			4				25
72	General	M	44	Right L4-L5 recurrent disc herniation.	1. L4-L5 decompressive laminectomy and facetectomy. 2. L4-L5 transforaminal lumbar interbody fusion using PEEK structural interbody device and locally harvested autograft. 3. L4-L5 intertransverse arthrodesis using locally harvested autograft. 4. Right L4-L5 pedicle screw fixation using EMG monitoring. 5. Bone marrow aspirate for use in arthrodesis.	L4-L5	32.58	3	07:46:00	07:46:00	08:24:00	10:31:00	11:33:00	11:43:00	127	237	110	1		153	80	2	2265	180			200		0.4	50				200			4				2			4
73	Spinal	M	60	L2-L3 spinal and foraminal stenosis.	1. L2-L3 decompressive laminectomy and facetectomy. 2. L2-L3 transforaminal lumbar interbody fusion using PEEK structural interbody device and locally harvested autograft. 3. L2-L3 intertransverse arthrodesis using locally harvested autograft. 4. Left L2-L3 pedicle screw fixation using EMG monitoring. 5. Bone marrow aspirate for use in arthrodesis.	L2-L3	33.32	2	07:38:00	07:38:00	08:18:00	10:00:00	10:03:00	10:13:00	102	155	53					2	486	40		16	10														2							10
74	Spinal	F	72	L5-S1 scoliosis and left foraminal stenosis.	1. L5-S1 decompressive laminectomy and complete facetectomy. 2. L5-S1 transforaminal lumbar interbody fusion using PEEK structural interbody device and locally harvested autograft. 3. L5-S1 intertransverse arthrodesis using locally harvested autograft. 4. L5-S1 pedicle screw fixation using EMG monitoring. 5. Bone marrow aspirate for use in arthrodesis. .	L5-S1	23.08	2	07:40:00	07:41:00	08:18:00	09:51:00	09:57:00	10:07:00	92	147	55					1	198																		1							25
75	General	F	65	L5-S1 foraminal stenosis.	1. L5-S1 decompressive laminectomy and facetectomy. 2. L5-S1 transforaminal lumbar interbody fusion using PEEK structural interbody device and locally harvested autograft. 3. Left L5-S1 intertransverse arthrodesis using locally harvested autograft. 4. Left L5-S1 pedicle screw fixation using EMG monitoring. 5. Bone marrow aspirate for use in arthrodesis.	L5-S1	42.75	3	07:34:00	07:35:00	08:19:00	10:04:00	10:08:00	10:18:00	105	164	59		50	50		2		180			200			40							8				2			4
76	Spinal	F	75	Right L5-S1 scoliosis and foraminal stenosis.	1. L5-S1 decompressive laminectomy and facetectomy. 2. L5-S1 transforaminal lumbar interbody fusion using PEEK structural interbody device and locally harvested autograft. 3. L5-S1 intertransverse arthrodesis using locally harvested autograft. 4. Right L5-S1 pedicle screw fixation using EMG monitoring. 5. Bone marrow aspirate for use in arthrodesis.	L5-S1	37.19	3	13:22:00	13:29:00	14:13:00	15:51:00	16:01:00	16:11:00	98	169	71										15					0.4							0.2		2							5
77	General	F	58	L4-L5 spinal stenosis and spondylolisthesis.	1. L4-L5 decompressive laminectomy and facetectomy. 2. L4-L5 transforaminal lumbar interbody fusion using PEEK structural interbody device and locally harvested autograft. 3. L4-L5 intertransverse arthrodesis using locally harvested autograft. 4. Bilateral L4-L5 pedicle screw fixation using EMG monitoring. 5. Bone marrow aspirate for use in arthrodesis.	L4-L5	20.84	2	09:31:00	09:31:00	10:13:00	12:24:00	12:38:00	12:48:00	131	197	66							100			150		1					100			8							4			900	25
78	Spinal	M	59	Right L3-L4 scoliosis and foraminal stenosis.	1. L3-L4 decompressive laminectomy and facetectomy. 2. L3-L4 transforaminal lumbar interbody fusion using PEEK structural interbody device and locally harvested autograft. 3. L3-L4 intertransverse arthrodesis using locally harvested autograft. 4. Right L3-L4 pedicle screw fixation using EMG monitoring. 5. Bone marrow aspirate for use in arthrodesis.	L3-L4	43.28	3	12:28:00	12:29:00	13:10:00	15:23:00	15:34:00	15:44:00	133	196	63					2	832	30			100														3			4
79	General	M	84	L4-L5 spinal stenosis and spondylolisthesis.	1. L4-L5 decompressive laminectomy and facetectomy. 2. L4-L5 transforaminal lumbar interbody fusion using PEEK structural interbody device and locally harvested autograft. 3. L4-L5 intertransverse arthrodesis using locally harvested autograft. 4. Right L4-L5 pedicle screw fixation using EMG monitoring. 5. Bone marrow aspirate for use in arthrodesis.	L4-L5	24.1	2	09:31:00	09:31:00	10:09:00	12:15:00	12:23:00	12:30:00	126	179	53							120			150		0.4	40					1									4
80	General	F	72	L4-L5 spinal stenosis and spondylolisthesis.	1. L4-L5 decompressive laminectomy and facetectomy. 2. L4-L5 transforaminal lumbar interbody fusion using PEEK structural interbody device and locally harvested autograft. 3. L4-L5 intertransverse arthrodesis using locally harvested autograft. 4. Bilateral L4-L5 pedicle screw fixation using EMG monitoring. 5. Bone marrow aspirate for use in arthrodesis.	L4-L5	38.5	2	10:38:00	10:38:00	11:26:00	14:30:00	14:34:00	14:44:00	184	246	62					2		90			200		0.4	60				200			8				2			4
81	Spinal	M	56	Right L5-S1 foraminal stenosis.	1. L5-S1 decompressive laminectomy and facetectomy. 2. L5-S1 transforaminal lumbar interbody fusion using PEEK structural interbody device and locally harvested autograft. 3. L5-S1 intertransverse arthrodesis using locally harvested autograft. 4. Right L5-S1 pedicle screw fixation using EMG monitoring. 5. Bone marrow aspirate for use in arthrodesis.	L5-S1	29.56	3	14:28:00	14:28:00	15:05:00	16:40:00	16:42:00	16:52:00	95	144	49					2			166.63	40															2
82	Spinal	M	69	L4-L5 spinal stenosis and spondylolisthesis.	1. L4-L5 decompressive laminectomy and facetectomy. 2. L4-L5 transforaminal lumbar interbody fusion using PEEK structural interbody device and locally harvested autograft. 3. L4-L5 intertransverse arthrodesis using locally harvested autograft. 4. Left L4-L5 pedicle screw fixation using EMG monitoring. 5. Bone marrow aspirate for use in arthrodesis.	L4-L5	30.18	3	11:56:00	11:57:00	12:57:00	15:14:00	15:19:00	15:29:00	137	213	76					2			69.3		100																				900
83	Spinal	F	65	L4-L5 spinal stenosis and spondylolisthesis.	1. L4-L5 decompressive laminectomy and facetectomy. 2. L4-L5 transforaminal lumbar interbody fusion using PEEK structural interbody device and locally harvested autograft. 3. L4-L5 intertransverse arthrodesis using locally harvested autograft. 4. Bilateral L4-L5 pedicle screw fixation. 5. Bone marrow aspirate for arthrodesis.	L4-L5	37.87	2	07:42:00	07:45:00	09:01:00	11:39:00	11:45:00	11:55:00	158	253	95										10														2			4				5
84	Spinal	M	62	Right L5-S1 foraminal stenosis with L5 radiculopathy. .	1. Right L5-S1 laminectomy and facetectomy. 2. L5-S1 transforaminal lumbar interbody fusion using Formagraft and locally harvested autograft. 3. Right L5-S1 intertransverse arthrodesis using locally harvested autograft. 4. Right L5-S1 pedicle screw fixation using EMG monitoring. 5. Bone marrow aspirate for use in arthrodesis.	L5-S1	25.73	3	07:30:00	07:30:00	08:04:00	09:28:00	09:35:00	09:45:00	84	135	51						440	20			15										4				2			4
85	Spinal	F	53	L4-L5 lumbar spinal stenosis and unstable spondylolisthesis. .	1. L4-L5 decompressive laminectomy and facetectomy. 2. L4-L5 transforaminal lumbar interbody fusion using PEEK structural interbody device and locally harvested autograft. 3. L4-L5 intertransverse arthrodesis using locally harvested autograft. 4. Bilateral L4-L5 pedicle screw fixation using EMG monitoring. 5. Bone marrow aspirate for use in arthrodesis.	L4-L5	29.26	2	07:25:00	07:30:00	08:03:00	10:25:00	10:29:00	10:39:00	142	194	52						411				100														2
86	Spinal	M	80	L3-L4 spinal stenosis and scoliosis.	1. L3-L4 decompressive laminectomy and facetectomy. 2. L3-L4 transforaminal lumbar interbody fusion using PEEK structural interbody device and locally harvested autograft. 3. Right L3-L4 intertransverse arthrodesis using locally harvested autograft. 4. Right L3-L4 pedicle screw fixation using EMG monitoring. 5. Bone marrow aspirate for use in arthrodesis. .	L3-L4	27.67	2	12:30:00	12:30:00	13:00:00	14:46:00	14:53:00	15:03:00	106	153	47																								2			4				25
87	Spinal	F	72	L4-L5 lumbar spinal stenosis and unstable spondylolisthesis.	1. L4-L5 decompressive laminectomy and facetectomy. 2. L4-L5 transforaminal lumbar interbody fusion using peek structural interbody device and locally harvested autograft. 3. L4-L5 intertransverse arthrodesis using locally harvested autograft. 4. L4-L5 bilateral pedicle screw fixation using EMG monitoring. 5. Bone marrow aspirate for use in arthrodesis.	L4-L5	34.85	3	07:34:00	07:34:00	08:10:00	10:15:00	10:21:00	10:31:00	125	177	52					2	453				15														2							5
88	Spinal	M	58	Left L5-S1 foraminal stenosis.	1. L5-S1 laminectomy and facetectomy. 2. L5-S1 transforaminal lumbar interbody fusion using PEEK structural interbody device and locally harvested autograft. 3. L5-S1 intertransverse arthrodesis using locally harvested autograft. 4. Left L5-S1 pedicle screw fixation using EMG monitoring. 5. Bone marrow aspirate for use in arthrodesis.	L5-S1	25.92	3	07:35:00	07:35:00	08:29:00	10:17:00	10:19:00	10:29:00	108	174	66					2	198	3	37.75	36	100												0.2		2							15
89	Spinal	F	65	Left L5-S1 scoliosis and foraminal stenosis.	1. L5-S1 decompressive laminectomy and facetectomy. 2. L5-S1 transforaminal lumbar interbody fusion using PEEK structural interbody device and locally harvested autograft. 3. L5-S1 intertransverse arthrodesis using locally harvested autograft. 4. Left L5-S1 pedicle screw fixation using EMG monitoring. 5. Bone marrow aspirate for use in arthrodesis.	L5-S1	33.93	2	07:44:00	07:44:00	08:23:00	10:00:00	10:08:00	10:18:00	97	154	57					1	147				100														2			4				5
90	Spinal	F	58	Left L4-L5, multiple recurrent disc herniations.	1. L4-L5 decompressive laminectomy and facetectomy. 2. L4-L5 transforaminal lumbar interbody fusion using PEEK structural interbody device and locally harvested autograft. 3. L4-L5 intertransverse arthrodesis using locally harvested autograft. 4. Left L4-L5 pedicle screw fixation using EMG monitoring. 5. Bone marrow aspirate for use in arthrodesis.	L4-L5	41.09	3	08:41:00	08:50:00	09:32:00	11:39:00	11:50:00	12:00:00	127	199	72					2	785	30																	2
91	Spinal	M	68	L5-S1 spinal stenosis and spondylolisthesis.	1. L5-S1 decompressive laminectomy and facetectomy. 2. L5-S1 transforaminal lumbar interbody fusion using locally harvested autograft. 3. L5-S1 intertransverse arthrodesis using locally harvested autograft. 4. Bilateral L5-S1 pedicles screw fixation using EMG monitoring. 5. Bone marrow aspirate for use in arthrodesis.	L5-S1	30.95	3	07:33:00	07:35:00	08:35:00	11:07:00	11:10:00	11:28:00	152	235	83					4	418	60	47.02	48	100		0.4										0.6		2							25
92	Spinal	M	85	L5-S1 spinal and foraminal stenosis.	1. L5-S1 decompressive laminectomy and facetectomy. 2. L5-S1 transforaminal lumbar interbody fusion using PEEK structural interbody device and locally harvested autograft. 3. Left L5-S1 intertransverse arthrodesis using locally harvested autograft. 4. Bilateral L5-S1 pedicle screw fixation using EMG monitoring. 5. Bone marrow aspirate for use in arthrodesis. 6. Exploration of prior fusion	L5-S1	15.59	3	07:21:00	07:30:00	08:06:00	10:47:00	10:50:00	10:58:00	161	217	56							20																	1							10
93	Spinal	M	52	Left L4-L5 spinal stenosis and spondylolisthesis	1. L4-5 decompressive laminectomy and facetectomy 2. L4-5 transforaminal lumbar interbody fusion using PEEK structural interbody device and l locally harvested autograft 3. L4-5 intertransverse arthrodesis using locally harvested autograft 4. Left L4-5 pedicle screw fixation 5. Bone marrow aspirate for use in arthrodesis	L4-L5	35.35	3	15:21:00	15:21:00	16:04:00	18:32:00	18:35:00	18:45:00	148	204	56			20		6			229.26	40	50														2							5
94	Spinal	F	67	L5-S1 spinal and foraminal stenosis.	1. L5-S1 decompressive laminectomy and facetectomy. 2. L5-S1 transforaminal lumbar interbody fusion using PEEK structural interbody device and locally harvested autograft. 3. L5-S1 intertransverse arthrodesis using locally harvested autograft. 4. Left L5-S1 pedicle screw fixation using EMG monitoring. 5. Bone marrow aspirate for use in arthrodesis.	L5-S1	40.75	3	10:25:00	10:35:00	11:02:00	12:49:00	12:55:00	13:05:00	107	160	53					2	458	10																	2							5
95	Spinal	M	70	L4-L5 spinal stenosis and spondylolisthesis.	1. L4-L5 decompressive laminectomy and facetectomy. 2. L4-L5 transforaminal lumbar interbody fusion using PEEK structural interbody device and locally harvested autograft. 3. L4-L5 intertransverse arthrodesis using locally harvested autograft. 4. Left L4-L5 pedicle screw fixation using EMG monitoring. 5. Bone marrow aspirate for use in arthrodesis.	L4-L5	30.29	3	11:39:00	11:39:00	12:11:00	13:42:00	13:50:00	14:00:00	91	141	50										10														2
96	Spinal	M	75	L4-L5 spinal stenosis and unstable spondylolisthesis.	1. L4-L5 decompressive laminectomy and facetectomy. 2. L4-L5 transforaminal lumbar interbody fusion using PEEK structural interbody device and locally harvested autograft. 3. L4-L5 intertransverse arthrodesis using locally harvested autograft. 4. Bilateral L4-L5 pedicle screw fixation using EMG monitoring. 5. Bone marrow aspirate for use in arthrodesis.	L4-L5	24.48	3	07:21:00	07:33:00	08:04:00	10:29:00	10:36:00	10:46:00	145	205	60						349	40																	2			4
97	Spinal	F	76	L3-L4 scoliosis and foraminal stenosis.	1. L3-L4 decompressive laminectomy and facetectomy. 2. L3-L4 transforaminal lumbar interbody fusion using PEEK structural interbody device and locally harvested autograft. 3. L3-L4 intertransverse arthrodesis using locally harvested autograft. 4. Right L3-L4 pedicle screw fixation using EMG monitoring. 5. Bone marrow aspirate for use in arthrodesis.	L3-L4	19.11	3	10:56:00	11:19:00	11:49:00	13:17:00	13:18:00	13:28:00	88	152	64									74															1
98	Spinal	F	61	L3-L4 spinal stenosis and spondylolisthesis.	1. L3-L4 decompressive laminectomy and facetectomy. 2. L3-L4 transforaminal lumbar interbody fusion using PEEK structural interbody device and locally harvested autograft. 3. L3-L4 intertransverse arthrodesis using locally harvested autograft. 4. Right L3-L4 pedicle screw fixation using EMG monitoring. 5. Bone marrow aspirate for use in arthrodesis.	L3-L4	34.77	2	07:33:00	07:35:00	08:04:00	09:46:00	09:57:00	10:07:00	102	154	52									60															2							10
99	Spinal	F	94	L4-L5 and L5-S1 spinal stenosis and spondylolisthesis	1. L4-L5 and L5-S1 decompressive laminectomy and facetectomy. 2. L4-L5 and L5-S1 transforaminal lumbar interbody fusions using PEEK structural interbody devices and locally harvested autograft. 3. L4-L5 and L5-S1 intertransverse arthrodesis using locally harvested autograft. 4. Bilateral L4 through S1 pedicle screw fixation using EMG monitoring. 5. Bone marrow aspirate for use in arthrodesis	L4-L5	24.46	3	07:35:00	07:35:00	08:09:00	10:55:00	11:06:00	11:16:00	166	221	55																								1
100	Spinal	M	77	L4-L5 spinal and foraminal stenosis.	1. L4-L5 decompressive laminectomy and facetectomy. 2. L4-L5 transforaminal lumbar interbody fusion using PEEK structural interbody device and locally harvested autograft. 3. L4-L5 intertransverse arthrodesis using locally harvested autograft. 4. Right L4-L5 pedicle screw fixation using EMG monitoring. 5. Bone marrow aspirate for use in arthrodesis.	L4-L5	30.26	3	10:12:00	10:12:00	10:45:00	12:48:00	12:50:00	13:00:00	123	168	45							443																	2			4
[truncated: 44 more columns]
