# Supplementary material for: Dataset for carbon footprints of transforaminal lumbar interbody fusions performed under spinal or general anesthesia
Source: Data Brief. 2022 Apr 27;42:108218. doi: 10.1016/j.dib.2022.108218 (PMC9079166; doi:10.1016/j.dib.2022.108218)
Supplement: Supplementary file 1 [file mmc1.zip › gas.xlsx]

## Sheet: Sheet1
PATIENT_ID	SPINAL_GETA	DESFLURANE_L	ISOFLURANE_L	SEVOFLURANE_L	N2O_L	DES_CDE	ISO_CDE	SEVO_CDE	N2O_CDE	OTHER_CDE	TOTAL_CDE
1	GA-des	995.25				119779	0	0	0	14.1814	119793
2	GA-sevo			711.75	148.5	0	0	6291.89	407.711	15.0375	6714.63
3	GA-sevo			374.85	40.5	0	0	3313.68	111.194	15.9429	3440.82
4	GA-sevo			525.3		0	0	4643.66	0	5.56013	4649.22
5	GA-des	1713.15		175.5		206179	0	1551.42	0	17.5355	207748
6	GA-des	954.6		156.9	61.5	114887	0	1387	168.85	13.9365	116456
7	GA-sevo			612.3	10.5	0	0	5412.74	28.8281	18.9334	5460.51
8	GA-sevo			312.9	6	0	0	2766.04	16.4732	18.1938	2800.71
9	GA-sevo			324		0	0	2864.17	0	10.2674	2874.43
10	GA-sevo			647.4		0	0	5723.03	0	10.8506	5733.88
11	GA-sevo			493.95	31.5	0	0	4366.53	86.4842	15.065	4468.08
12	GA-sevo			396.15		0	0	3501.97	0	14.5842	3516.56
13	GA-sevo			1123.65	78	0	0	9933.09	214.151	38.887	10186.1
14	GA-sevo			432.75	48	0	0	3825.52	131.786	14.6803	3971.98
15	GA-sevo			1079.1	58.5	0	0	9539.27	160.614	18.7262	9718.61
16	GA-sevo			387.9		0	0	3429.04	0	31.9413	3460.99
17	GA-sevo			548.85	10.5	0	0	4851.85	28.8281	14.7046	4895.38
18	GA-sevo			336.15		0	0	2971.57	0	14.5117	2986.08
19	GA-sevo			682.35		0	0	6031.99	0	15.904	6047.89
20	GA-sevo			377.4	18	0	0	3336.22	49.4196	19.5567	3405.2
21	GA-sevo			599.25	7.5	0	0	5297.38	20.5915	34.5892	5352.56
22	GA-sevo			476.55	7.5	0	0	4212.71	20.5915	22.3414	4255.65
23	GA-sevo			540.6	3	0	0	4778.92	8.23659	13.838	4800.99
24	GA-sevo			694.35	30	0	0	6138.07	82.3659	11.4063	6231.84
25	GA-des	317.7		406.5		38235.4	0	3593.47	0	16.169	41845
26	GA-sevo			785.4	45	0	0	6942.95	123.549	16.5005	7083
27	GA-sevo			226.2		0	0	1999.61	0	15.5017	2015.11
28	GA-des	2180.25		340.8		262394	0	3012.68	0	13.9676	265421
29	GA-sevo			867.3	79.5	0	0	7666.95	218.27	17.3421	7902.56
30	GA-sevo			713.1	12	0	0	6303.82	32.9464	14.9225	6351.69
31	GA-sevo			324.3	40.5	0	0	2866.82	111.194	15.562	2993.57
32	GA-sevo			265.2		0	0	2344.37	0	5.15982	2349.53
33	GA-sevo			828.3	87	0	0	7322.19	238.861	21.6451	7582.7
34	GA-sevo			302.7	34.5	0	0	2675.87	94.7208	11.9281	2782.52
35	GA-sevo			1235.85	258	0	0	10924.9	708.347	18.4076	11651.7
36	GA-sevo			414.3		0	0	3662.42	0	18.0632	3680.48
37	GA-sevo			140.1		0	0	1238.49	0	15.6264	1254.11
38	GA-sevo			510.75		0	0	4515.04	0	20.8269	4535.87
39	GA-sevo			102		0	0	901.682	0	16.6415	918.324
40	GA-sevo			335.25	19.5	0	0	2963.62	53.5379	13.7235	3030.88
41	GA-des	1384.05		673.2	87	166571	0	5951.1	238.861	25.7549	172787
42	GA-sevo			476.1		0	0	4208.73	0	14.9601	4223.69
43	GA-sevo			731.55		0	0	6466.92	0	12.2834	6479.2
44	GA-sevo			321.45		0	0	2841.62	0	41.3223	2882.95
45	GA-sevo			353.4	43.5	0	0	3124.06	119.431	20.8224	3264.32
46	GA-sevo			289.95		0	0	2563.16	0	39.1737	2602.34
47	GA-sevo			739.95	24	0	0	6541.17	65.8928	26.5965	6633.66
48	GA-sevo			509.55	19.5	0	0	4504.43	53.5379	8.98848	4566.96
49	GA-sevo			633.75	40.5	0	0	5602.36	111.194	10.1467	5723.7
50	GA-sevo			647.85	24	0	0	5727.01	65.8928	17.2204	5810.12
