# Supplementary material for: Dataset for carbon footprints of transforaminal lumbar interbody fusions performed under spinal or general anesthesia
Source: Data Brief. 2022 Apr 27;42:108218. doi: 10.1016/j.dib.2022.108218 (PMC9079166; doi:10.1016/j.dib.2022.108218)
Supplement: Supplementary file 1 [file mmc1.zip › environment.R]

#Code for carbon footprint analyses
#Andy Wang (andy.wang@tufts.edu)

#setup
library(readxl)
library(gtsummary)
library(flextable)
library(ggpubr)
library(rstatix)
library(tidyverse)
setwd("")

#import excel spreadsheet
data<- read_excel("carbon_data.xlsx")


#select characteristics
env <- data %>% select (
  SPINAL_GETA, 
  TOTAL_CDE)

#create Table 1
tbl_env <- 
  env %>% 
  tbl_summary(
    by = SPINAL_GETA,
    all_continuous() ~ "{mean} ({sd})",
    label = TOTAL_CDE ~ "Total CO2eq")

final_tbl_env <- tbl_env %>%
  add_p(pvalue_fun = ~style_pvalue(.x, digits = 2)) %>%
  modify_header(label ~ "**Variable**") %>%
  modify_spanning_header(c("stat_1", "stat_2") ~ "**Anesthesia Type**") %>%
  modify_caption("**Table 3. Carbon footprint**") %>%
  bold_labels()


final_tbl_env


#boxplot

p <- ggboxplot(env, x = "SPINAL_GETA", y = "TOTAL_CDE",
               color = "SPINAL_GETA", 
               palette =c("#00AFBB", "#E7B800"),
               add = "jitter", 
               shape = "SPINAL_GETA") 
               #outlier.shape = NA)

p1 <- ggbarplot(env, x = "SPINAL_GETA", y = "TOTAL_CDE",
          add = c("mean_sd", "jitter"),
          color = "SPINAL_GETA", palette = "jco",
          )

#p1 <- p + scale_y_continuous(limits = c(0, 6000))
          #stat_compare_means()
          
p2 <-ggpar(p1,
           xlab ="Type of Anesthesia", 
           ylab = "Carbon Dioxide Equivalents (grams)",
           legend = "none")

#ggpar(p2, yscale = "log10", format.scale = TRUE)

p2

compare_means(TOTAL_CDE ~ SPINAL_GETA, data = env)


#export table
final_tbl_env %>%
  as_flex_table() %>%
  flextable::save_as_docx(path = "table.docx")
