# Supplementary material for: Dataset for carbon footprints of transforaminal lumbar interbody fusions performed under spinal or general anesthesia
Source: Data Brief. 2022 Apr 27;42:108218. doi: 10.1016/j.dib.2022.108218 (PMC9079166; doi:10.1016/j.dib.2022.108218)
Supplement: Supplementary file 1 [file mmc1.zip › 1.xlsx]

## Sheet: Sheet1
	07:30	07:45	08:00	08:15	08:30	08:45	09:00	09:15	09:30	09:45	10:00	10:15	10:30	10:45	11:00	11:15	11:30
Air L	0	0.3	0.6	0.5	0.5	0.3	0.3	0.3	0.3	0.3	0.3	0.3	0.3	0.2	0	0
O2 L	4	4.6	0.5	0.4	0.4	0.3	0.3	0.3	0.3	0.3	0.3	0.3	0.3	0.7	1.8	3.4
N2O L	0	0	0	0	0	0	0	0	0	0	0	0	0	0	0	0	0
Des		4.3	5.1	5.9	5.7	5.3	5.4	5.5	5.7	6	6.1	6.3	6.3	5.8	3.4	1.3	0
Flows	10	1.5	0.9	0.9	0.6	0.6	0.6	0.6	0.6	0.6	0.6	0.6	0.6	1.8	2.1	0.8	0.8
MEAN	0	10	9	10	10	10	10	10	10	10	10	10	10	10	10	9
N2O %	0	0	0	0	0	0	0	0	0	0	0	0	0	0	0	0
O2 %	83	87	53	42	39	33	28	25	24	23	24	24	24	34	85	96
des	0	96.75	68.85	79.65	51.3	47.7	48.6	49.5	51.3	54	54.9	56.7	56.7	156.6	107.1	15.6	0		995.25
n2o	0	0	0	0	0	0	0	0	0	0	0	0	0	0	0	0	0		0
