# Supplementary material for: Dataset for carbon footprints of transforaminal lumbar interbody fusions performed under spinal or general anesthesia
Source: Data Brief. 2022 Apr 27;42:108218. doi: 10.1016/j.dib.2022.108218 (PMC9079166; doi:10.1016/j.dib.2022.108218)
Supplement: Supplementary file 1 [file mmc1.zip › 2.xlsx]

## Sheet: Sheet1
	08:15	08:30	08:45	09:00	09:15	09:30	09:45	10:00	10:15	10:30	10:45	11:00	11:15	11:30	11:45	12:00	12:15
Air L	0	0	0	0.6	1	1	1.5	1	1	1	1	1	0.1	0	0	0	0
O2 L	0	6	7	3.2	1.4	1.2	0.8	0.3	0.3	0.3	0.3	0.3	1.9	4.5	7.2	4.6	0
N2O L	0	0	0	0	0	0	0	0	0	0	0	0	1.9	4.7	3.3	0	0
Flows		10	1.2	2.2	2.8	2.2	1.3	1.3	1.3	1.3	1.3	1.3	4	15.4	10	3.2	3.2
MEAN		1	7	5	5	8	9	8	8	8	7	6	6	6	5	4
N2O %		0	0	0	0	0	0	0	0	0	0	0	44	50	35	1
O2 %		85	98	85	65	66	48	35	34	34	34	34	47	50	69	99
Sevo			1.5	1.7	1.5	2.3	2.5	2	2.2	2.2	2	2	1	0.6	0.2	0.2
sevo	0	0	27	56.1	63	75.9	48.75	39	42.9	42.9	39	39	60	138.6	30	9.6	0		711.75
n2o	0	0	0	0	0	0	0	0	0	0	0	0	28.5	70.5	49.5	0	0		148.5
