# Supplementary material for: Dataset for carbon footprints of transforaminal lumbar interbody fusions performed under spinal or general anesthesia
Source: Data Brief. 2022 Apr 27;42:108218. doi: 10.1016/j.dib.2022.108218 (PMC9079166; doi:10.1016/j.dib.2022.108218)
Supplement: Supplementary file 1 [file mmc1.zip › 3.xlsx]

## Sheet: Sheet1
	11:00	11:15	11:30	11:45	12:00	12:15	12:30	12:45	13:00	13:15	13:30	13:45	14:00	14:15	14:30	14:45
Air L	0	0	0.2	0.9	0.9	0.9	0.9	0.9	0.9	0.9	0.9	0.4	0	0	0	0
O2 L	0	5.9	2.6	0.4	0.4	0.4	0.4	0.4	0.4	0.4	0.4	0.7	1	1	4.2	0
N2O L	0	0	0	0	0	0	0	0	0	0	0	0	0.5	1.7	0.5	0
Flows		3.1	1.3	1.3	1.3	1.3	1.3	1.3	1.3	1.3	1.3	1	2	3.1	0.1	0.1
MEAN		3	6	6	7	8	8	6	5	4	4	4	3	2	1
N2O %		1	0	0	0	0	0	0	0	0	0	0	21	57	32
O2 %		91	94	57	45	42	41	41	41	41	41	51	71	42	68
Sevo	0.2	0.5	1.3	1.4	1.4	1.5	1.6	1.6	1.6	1.6	1.6	1.7	1.4	0.4	0.2	0
sevo	0	23.25	25.35	27.3	27.3	29.25	31.2	31.2	31.2	31.2	31.2	25.5	42	18.6	0.3	0		374.85
n2o	0	0	0	0	0	0	0	0	0	0	0	0	7.5	25.5	7.5	0		40.5
