# Supplementary material for: Dataset for carbon footprints of transforaminal lumbar interbody fusions performed under spinal or general anesthesia
Source: Data Brief. 2022 Apr 27;42:108218. doi: 10.1016/j.dib.2022.108218 (PMC9079166; doi:10.1016/j.dib.2022.108218)
Supplement: Supplementary file 1 [file mmc1.zip › 4.xlsx]

## Sheet: Sheet1
	11:00	11:15	11:30	11:45	12:00	12:15	12:30	12:45	13:00	13:15	13:30	13:45	14:00	14:15	14:30	14:45
Air L	0	0	0.2	0.9	0.9	0.9	0.9	0.9	0.9	0.9	0.1	0	0	0
O2 L	0	5.8	3	0.8	0.8	0.8	0.8	0.8	0.8	0.8	1	6.4	7	0
N2O L	0	0	0	0	0	0	0	0	0	0	0.1	0	0	0
Flows		6.3	1.7	1.7	1.7	1.7	1.7	1.7	1.7	1.7	1	10	1.8	1.8
MEAN		5	10	9	10	10	10	10	10	10	9	7	2
N2O %	0	1	0	0	0	0	0	0	0	0	11	3	0
O2 %	21	85	92	63	57	55	55	55	55	55	65	90	96
Sevo	0	0.5	1.5	1.7	1.7	1.7	1.8	1.8	1.8	1.7	1.4	0.7	0.1	0
sevo	0	47.25	38.25	43.35	43.35	43.35	45.9	45.9	45.9	43.35	21	105	2.7	0			525.3
