# Supplementary material for: Dataset for carbon footprints of transforaminal lumbar interbody fusions performed under spinal or general anesthesia
Source: Data Brief. 2022 Apr 27;42:108218. doi: 10.1016/j.dib.2022.108218 (PMC9079166; doi:10.1016/j.dib.2022.108218)
Supplement: Supplementary file 1 [file mmc1.zip › 5.xlsx]

## Sheet: Sheet1
	12:45	13:00	13:15	13:30	13:45	14:00	14:15	14:30	14:45	15:00	15:15	15:30	15:45	16:00	16:15	16:30
Air L	0	0	0	0.8	0.9	0.9	0.9	0.9	0.9	0.9	0.9	0.8	0.1	0	0	0
O2 L	1.7	9.3	5.2	1.5	1.1	1.1	1.1	1.1	1.1	1.1	1.1	1	1	2.5	2.5	0
N2O L	0	0	0	0	0	0	0	0	0	0	0	0	0	0	0	0
Des				1.5	4.3	5.4	5.5	5.3	5.2	5.3	5.4	5.6	4.9	3.4	0.2	0
Flows	9.7	8	1.4	2	2	2	2	2	2	2	2	1.4	1.1	7.3	1.8	1.8
MEAN	0	2	5	9	10	10	10	10	10	10	10	10	10	10	3
N2O %	0	0	0	0	0	0	0	0	0	0	0	0	0	0	0
O2 %	85	96	95	77	60	58	58	58	58	58	57	57	66	85	98
Sevo		0.9	0.5	1.2	0.7
sevo	0	108	10.5	36	21	0	0	0	0	0	0	0	0	0	0	0		175.5
des	0	0	0	45	129	162	165	159	156	159	162	117.6	80.85	372.3	5.4	0		1713.15
n2o	0	0	0	0	0	0	0	0	0	0	0	0	0	0	0	0		0
