# Supplementary material for: Dataset for carbon footprints of transforaminal lumbar interbody fusions performed under spinal or general anesthesia
Source: Data Brief. 2022 Apr 27;42:108218. doi: 10.1016/j.dib.2022.108218 (PMC9079166; doi:10.1016/j.dib.2022.108218)
Supplement: Supplementary file 1 [file mmc1.zip › 6.xlsx]

## Sheet: Sheet1
	12:15	12:30	12:45	13:00	13:15	13:30	13:45	14:00	14:15	14:30	14:45	15:00	15:15	15:30	15:45	16:00
Air L	0.1	0.6	0.6	0.6	0.6	0.6	0.6	0.6	0.6	0.6	0.6	0.6	0.2	0	0	0
O2 L	5	0.6	0.1	0.1	0.3	0.6	0.6	0.6	0.6	0.6	0.6	0.6	1.5	3.7	0	0
N2O L	0	0	0	0	0	0	0	0	0	0	0	0	2.1	2	0	0
Des						2.3	4.1	5.3	6	6.4	6.5	6.1	2.8	1.5
Flows	9	0.7	0.7	0.7	1.2	1.2	1.2	1.2	1.2	1.2	1.2	1.7	5	1.7	1.7	1.7
MEAN	3	8	8	8	8	9	8	8	8	8	8	8	8	6
N2O %	0	0	0	0	0	0	0	0	0	0	0	0	45	46
O2 %	77	70	40	27	27	47	52	53	53	53	53	53	46	51
Sevo	0.3	1.1	1.4	1.9	2.3	1.2	0.4
Sevo	40.5	11.55	14.7	19.95	41.4	21.6	7.2	0	0	0	0	0	0	0	0	0		156.9
N2O	0	0	0	0	0	0	0	0	0	0	0	0	31.5	30	0	0		61.5
Des	0	0	0	0	0	41.4	73.8	95.4	108	115.2	117	155.55	210	38.25	0	0		954.6
