# Supplementary material for: Dataset for carbon footprints of transforaminal lumbar interbody fusions performed under spinal or general anesthesia
Source: Data Brief. 2022 Apr 27;42:108218. doi: 10.1016/j.dib.2022.108218 (PMC9079166; doi:10.1016/j.dib.2022.108218)
Supplement: Supplementary file 1 [file mmc1.zip › 7.xlsx]

## Sheet: Sheet1
	07:30	07:45	08:00	08:15	08:30	08:45	09:00	09:15	09:30	09:45	10:00	10:15	10:30	10:45	11:00	11:15
Air L	0	0	1.3	1	0.8	0.5	0.5	0.5	0.5	0.5	0.1	0	0
O2 L	4.1	7	3.4	0.9	0.7	0.5	0.5	0.5	0.5	0.5	2.2	4.7	0
N2O L	0.1	0.1	0.1	0.1	0.1	0.1	0.1	0	0	0	0	0	0
Flows	7.9	5.6	1.6	9.9	1.1	1.1	1	1	1	0.9	7.2	9.6	0
N2O %	3	3	4	8	8	10	11	6	4	3	2	0	0
O2 %	81	93	78	53	50	46	44	47	48	48	69	96	21
Sevo		1.3	1.2	1.5	1.6	1.6	1.6	1.6	1.8	1.7	0.8	0.1	0
sevo	0	109.2	28.8	222.75	26.4	26.4	24	24	27	22.95	86.4	14.4	0		612.3
N2O	1.5	1.5	1.5	1.5	1.5	1.5	1.5	0	0	0	0	0	0		10.5
