# Supplementary material for: Dataset for carbon footprints of transforaminal lumbar interbody fusions performed under spinal or general anesthesia
Source: Data Brief. 2022 Apr 27;42:108218. doi: 10.1016/j.dib.2022.108218 (PMC9079166; doi:10.1016/j.dib.2022.108218)
Supplement: Supplementary file 1 [file mmc1.zip › 8.xlsx]

## Sheet: Sheet1
	11:45	12:00	12:15	12:30	12:45	13:00	13:15	13:30	13:45	14:00	14:15	14:30	14:45	15:00	15:15	15:30
Air L	0	0	1.1	1	0.3	0.4	0.5	0.5	0.5	0.5	0.4	0	0
O2 L	0	9.4	3.3	1	0.7	0.4	0.5	0.5	0.5	0.5	0.5	6.3	5.3
N2O L	0	0	0	0	0.4	0	0	0	0	0	0	0	0
Flows		10	2.6	1	0.8	0.8	1	1	1	1	0.9	10	3.9
MEAN		3	8	9	10	9	9	8	9	9	9	8	0
N2O %		0	0	0	17	16	8	5	3	3	2	1	0
O2 %		96	76	59	54	53	51	51	51	51	52	88	99
Sevo	0	0.2	0.9	1.5	1.1	1	1.2	1.4	1.5	1.5	1.5	0.6	0.1
sevo	0	30	35.1	22.5	13.2	12	18	21	22.5	22.5	20.25	90	5.85		312.9
n2o	0	0	0	0	6	0	0	0	0	0	0	0	0		6
