# Supplementary material for: Dataset for carbon footprints of transforaminal lumbar interbody fusions performed under spinal or general anesthesia
Source: Data Brief. 2022 Apr 27;42:108218. doi: 10.1016/j.dib.2022.108218 (PMC9079166; doi:10.1016/j.dib.2022.108218)
Supplement: Supplementary file 1 [file mmc1.zip › 9.xlsx]

## Sheet: Sheet1
	10:15	10:30	10:45	11:00	11:15	11:30	11:45	12:00	12:15	12:30	12:45	13:00	13:15	13:30	13:45	14:00
Air L	0	0.5	0.5	0.5	0.5	0.5	0.5	0.5	0.5	0.5	0.5	0.2	0	0
O2 L	4.9	1.5	0.6	0.5	0.5	0.5	0.5	0.5	0.5	0.5	0.5	0.4	7.4	0
N2O L	0	0	0	0	0	0	0	0	0	0	0	0	0	0
Flows	8.6	2	1	1	1	1	1	1	1	1	1	0.6	7.2	0
MEAN	3	4	4	5	5	5	5	5	5	5	5	5	5	0
N2O %	1	0	0	0	0	0	0	0	0	0	0	0	0	0
O2 %	87	84	67	58	56	56	55	55	55	55	55	57	91	98
Sevo	0.2	1.4	1.5	1.8	1.4	1.2	1.2	1.4	1.5	1.3	1.4	1.3	0.5	0
sevo	25.8	42	22.5	27	21	18	18	21	22.5	19.5	21	11.7	54	0		324
