# Supplementary material for: Dataset for carbon footprints of transforaminal lumbar interbody fusions performed under spinal or general anesthesia
Source: Data Brief. 2022 Apr 27;42:108218. doi: 10.1016/j.dib.2022.108218 (PMC9079166; doi:10.1016/j.dib.2022.108218)
Supplement: Supplementary file 1 [file mmc1.zip › 10.xlsx]

## Sheet: Sheet1
	07:15	07:30	07:45	08:00	08:15	08:30	08:45	09:00	09:15	09:30	09:45	10:00	10:15	10:30	10:45	11:00
Air L	0	0	0.3	1	1	1	1	1	1	1	1	1.6	1	0
O2 L	6.8	8.3	3.5	1.2	1.2	1.2	1.2	1.2	1.2	1.2	1.2	1.7	6.2	3
N2O L	0	0	0	0	0	0	0	0	0	0	0	0	0	0
Flows	6.8	7.6	2.2	2.2	2.2	2.2	2.2	2.2	2.2	2.2	2.2	7.8	9.8	1	1
MEAN	0	5	9	9	9	9	9	9	9	9	9	9	7	3
N2O %		0	0	0	0	0	0	0	0	0	0	0	0	0
O2 %		95	90	64	62	62	61	61	61	62	62	62	86	97
Sevo		1.3	0.9	1.3	1.5	1.5	1.6	1.6	1.6	1.3	0.9	0.7	0.1	0
Sevo	0	148.2	29.7	42.9	49.5	49.5	52.8	52.8	52.8	42.9	29.7	81.9	14.7	0	0	0		647.4
