# Supplementary material for: Dataset for carbon footprints of transforaminal lumbar interbody fusions performed under spinal or general anesthesia
Source: Data Brief. 2022 Apr 27;42:108218. doi: 10.1016/j.dib.2022.108218 (PMC9079166; doi:10.1016/j.dib.2022.108218)
Supplement: Supplementary file 1 [file mmc1.zip › 11.xlsx]

## Sheet: Sheet1
	07:15	07:30	07:45	08:00	08:15	08:30	08:45	09:00	09:15	09:30	09:45	10:00	10:15	10:30	10:45	11:00
Air L	0	0	1.2	0.3	0.4	0.4	0.4	0.4	0.4	0.4	0.4	0.4	0.3	0	0
O2 L	0	5.7	4.8	2.3	0.6	0.6	0.6	0.6	0.6	0.6	0.6	0.6	0.6	3.6	3.6
N2O L	0	0	0	0	0	0	0	0	0	0	0	0	0.7	1.4	0
Flows		9.6	4.9	1	1	1	1	1	1	1	1	1	2.8	10	4.2	4.2
MEAN		4	8	9	9	9	9	9	9	9	9	9	9	8	0
N2O %		0	0	0	0	0	0	0	0	0	0	0	21	52	2
O2 %		89	86	88	72	67	65	65	65	64	64	63	55	47	97
Sevo			1.3	1.5	1.5	1.6	1.8	1.7	1.6	1.6	1.6	1.6	1.3	0.8	0.1
sev	0	0	95.55	22.5	22.5	24	27	25.5	24	24	24	24	54.6	120	6.3	0		493.95
N2O	0	0	0	0	0	0	0	0	0	0	0	0	10.5	21	0	0		31.5
