# Supplementary material for: Dataset for carbon footprints of transforaminal lumbar interbody fusions performed under spinal or general anesthesia
Source: Data Brief. 2022 Apr 27;42:108218. doi: 10.1016/j.dib.2022.108218 (PMC9079166; doi:10.1016/j.dib.2022.108218)
Supplement: Supplementary file 1 [file mmc1.zip › 12.xlsx]

## Sheet: Sheet1
	07:45	08:00	08:15	08:30	08:45	09:00	09:15	09:30	09:45	10:00	10:15	10:30	10:45	11:00	11:15	11:30
Air L	0.8	0.8	0.6	0.6	0.6	0.6	0.6	0.7	0.7	0.7	0.7	0.7	0	0
O2 L	3.2	0.7	0.4	0.4	0.4	0.4	0.4	0.4	0.4	0.4	0.4	0.5	7.2	0
N2O L	0	0	0	0	0	0	0	0	0	0	0	0	0	0
Flows	2.3	1	1	1	1	1	1.6	1.1	1.1	1.1	1.1	3.8	4.2	4.2
MIP	4	5	7	8	8	8	8	8	8	8	8	8	6
N2O %	0	0	0	0	0	0	0	0	0	0	0	0	0
O2 %	70	57	48	46	44	44	44	43	40	39	39	39	94
Sevo	1.1	1.5	1.6	1.7	1.8	1.7	1.4	1.4	1.4	1.5	1.5	1.5	0.3	0
sevo	37.95	22.5	24	25.5	27	25.5	33.6	23.1	23.1	24.75	24.75	85.5	18.9			396.15
