# Supplementary material for: Dataset for carbon footprints of transforaminal lumbar interbody fusions performed under spinal or general anesthesia
Source: Data Brief. 2022 Apr 27;42:108218. doi: 10.1016/j.dib.2022.108218 (PMC9079166; doi:10.1016/j.dib.2022.108218)
Supplement: Supplementary file 1 [file mmc1.zip › 13.xlsx]

## Sheet: Sheet1
	10:15	10:30	10:45	11:00	11:15	11:30	11:45	12:00	12:15	12:30	12:45	13:00	13:15	13:30	13:45	14:00
Air L	0	0	0	0.3	1.1	1.1	1.1	1.1	1.1	1.1	1.1	1.1	0.5	0	0	0
O2 L	1.7	8.5	4.9	3.8	2.3	3.2	1.7	1.5	1.5	1.5	1.5	1.5	3	5	9.6	7.7
N2O L	0	0	0	0	0	0	0	0	0	0	0	0	2.4	2.8	0	0
Flows	4.6	4.8	4.9	2.2	4.3	4.3	2.6	2.6	2.6	2.6	2.6	2.6	8.5	8.2	9.6	2.5
MEAN	0	5	8	9	9	10	10	10	10	10	10	10	10	9	6	0
N2O %	0	1	0	0	0	0	0	0	0	0	0	0	34	39	0	0
O2 %	98	95	96	91	71	77	68	63	63	63	63	62	55	61	97	98
Sevo	0	1.3	1.6	1.6	1.6	1.8	1.6	1.6	1.6	1.6	1.7	1.7	1.3	0.4	0.3	0
sevo	0	93.6	117.6	52.8	103.2	116.1	62.4	62.4	62.4	62.4	66.3	66.3	165.75	49.2	43.2	0		1123.65
N2O	0	0	0	0	0	0	0	0	0	0	0	0	36	42	0	0		78
