# Supplementary material for: Dataset for carbon footprints of transforaminal lumbar interbody fusions performed under spinal or general anesthesia
Source: Data Brief. 2022 Apr 27;42:108218. doi: 10.1016/j.dib.2022.108218 (PMC9079166; doi:10.1016/j.dib.2022.108218)
Supplement: Supplementary file 1 [file mmc1.zip › 14.xlsx]

## Sheet: Sheet1
	07:30	07:45	08:00	08:15	08:30	08:45	09:00	09:15	09:30	09:45	10:00	10:15	10:30	10:45	11:00	11:15
Air L	0	0	0.1	1.2	1.1	1	1	1	0.6	0	0	0
O2 L	2.9	7.6	1.9	1.2	1.1	1	1	1	1	1	5.7	0
N2O L	0	0	0	0	0	0	0	0	0.8	2.1	0.3	0
Flows	10	1.1	2.4	2.4	2	2	2	2	3	1.7	1.2	1.2
MEAN	1	7	9	9	9	9	10	10	10	7	6
N2O %	0	0	0	0	0	0	0	0	27	68	25
O2 %	67	97	96	62	58	58	58	58	50	31	78
Sevo		1.6	1.5	1.9	2.1	1.9	1.5	1.3	1.3	0.7	0.2	0
Sevo	0	26.4	54	68.4	63	57	45	39	58.5	17.85	3.6	0	0	0	0	0		432.75
N2O	0	0	0	0	0	0	0	0	12	31.5	4.5	0	0	0	0	0		48
