# Supplementary material for: Dataset for carbon footprints of transforaminal lumbar interbody fusions performed under spinal or general anesthesia
Source: Data Brief. 2022 Apr 27;42:108218. doi: 10.1016/j.dib.2022.108218 (PMC9079166; doi:10.1016/j.dib.2022.108218)
Supplement: Supplementary file 1 [file mmc1.zip › 15.xlsx]

## Sheet: Sheet1
	07:15	07:30	07:45	08:00	08:15	08:30	08:45	09:00	09:15	09:30	09:45	10:00	10:15	10:30	10:45	11:00
Air L		0	1.7	2	2	1.5	1.1	1.1	1.1	1.1	1.1	1.1	1.1	0	0	0
O2 L		8.1	2.6	1.1	3.1	1.5	1.1	1.1	1.1	1.1	1.1	1.1	1.1	3.9	8	7.2
N2O L		0	0	0	0	0	0	0	0	0	0	0	0	3.9	0	0
Flows		9	3.1	3.1	8.9	2.2	2.2	2.2	2.2	2.2	2.2	2.2	2.2	8	8.6	1.4
MEAN		2	8	9	10	10	10	10	10	10	10	10	10	10	4
N2O %		0	0	0	0	0	0	0	0	0	0	0	0	46	6
O2 %		91	63	46	56	60	56	56	56	56	56	56	56	50	92
Sevo		1.2	1.7	1.4	1.9	1.7	1.5	1.5	1.6	1.6	1.6	1.6	1.7	0.7	0.1	0
	Sevo	162	79.05	65.1	253.65	56.1	49.5	49.5	52.8	52.8	52.8	52.8	56.1	84	12.9	0		1079.1
	N2O	0	0	0	0	0	0	0	0	0	0	0	0	58.5	0	0		58.5
