# Supplementary material for: Dataset for carbon footprints of transforaminal lumbar interbody fusions performed under spinal or general anesthesia
Source: Data Brief. 2022 Apr 27;42:108218. doi: 10.1016/j.dib.2022.108218 (PMC9079166; doi:10.1016/j.dib.2022.108218)
Supplement: Supplementary file 1 [file mmc1.zip › 16.xlsx]

## Sheet: Sheet1
	13:00	13:15	13:30	13:45	14:00	14:15	14:30	14:45	15:00	15:15	15:30	15:45	16:00	16:15	16:30	16:45
Air L	0	0	0.2	0.5	0.5	0.5	0.5	0.5	0.5	0.5	0.1	0	0
O2 L	0	5.8	1.2	0.4	0.7	0.7	0.7	0.7	0.9	0.7	0.8	5.4	7.9
N2O L	0	0	0	0	0	0	0	0	0	0	0	0	0
Flows		0.8	0.9	0.9	1.2	1.2	1.2	1.2	1.5	1.2	0.9	10	2	2
MEAN		3	6	8	8	8	8	8	8	8	8	7	3
N2O %		0	0	0	0	0	0	0	0	0	0	0	0
O2 %		92	86	64	58	58	56	56	58	62	67	87	96
Sevo	0	0.3	1.1	1.3	1.5	1.8	1.8	1.8	1.9	2	1.7	0.8	0.2
Sevo	0	3.6	14.85	17.55	27	32.4	32.4	32.4	42.75	36	22.95	120	6	0		387.9
