# Supplementary material for: Dataset for carbon footprints of transforaminal lumbar interbody fusions performed under spinal or general anesthesia
Source: Data Brief. 2022 Apr 27;42:108218. doi: 10.1016/j.dib.2022.108218 (PMC9079166; doi:10.1016/j.dib.2022.108218)
Supplement: Supplementary file 1 [file mmc1.zip › 17.xlsx]

## Sheet: Sheet1
	13:45	14:00	14:15	14:30	14:45	15:00	15:15	15:30	15:45	16:00	16:15	16:30	16:45	17:00	17:15	17:30
Air L	0	0	0.9	0.9	0.9	0.9	0.9	0.9	0.9	0.7	0.1	0	0	0
O2 L	2.8	4.8	1.2	1	1	1	1	1	1	0.6	0.6	5.9	0.1	0
N2O L	0	0	0	0	0	0	0	0	0	0	0.5	0.2	0	0
Flows	7.2	6.6	1.9	1.9	1.9	1.9	1.9	1.9	1.7	1.3	1.2	6.5	3.1	3.1
MEAN	2	7	9	9	9	9	9	9	9	9	9	8	0
N2O %	0	1	0	0	0	0	0	0	0	0	23	18
O2 %	85	95	73	61	61	61	60	60	60	54	48	78	97
Sevo	0	1.2	1.5	1.6	1.8	1.7	1.8	1.7	1.6	1.5	1.3	0.5	0	0
sevo	0	118.8	42.75	45.6	51.3	48.45	51.3	48.45	40.8	29.25	23.4	48.75	0	0		548.85
n2o	0	0	0	0	0	0	0	0	0	0	7.5	3	0	0		10.5
