# Supplementary material for: Dataset for carbon footprints of transforaminal lumbar interbody fusions performed under spinal or general anesthesia
Source: Data Brief. 2022 Apr 27;42:108218. doi: 10.1016/j.dib.2022.108218 (PMC9079166; doi:10.1016/j.dib.2022.108218)
Supplement: Supplementary file 1 [file mmc1.zip › 18.xlsx]

## Sheet: Sheet1
	13:00	13:15	13:30	13:45	14:00	14:15	14:30	14:45	15:00	15:15	15:30	15:45	16:00	16:15	16:30	16:45
Air L	0	0.2	0.8	0.7	0.5	0.5	0.5	0.5	0.5	0.5	0.4	0	0	0
O2 L	0.8	5.7	0.8	0.6	0.5	0.5	0.5	0.5	0.5	0.5	0.4	0.5	2.2	3.9
N2O L	0	0	0	0	0	0	0	0	0	0	0	0	0	0
Flows	10	1.1	1.6	1	1	1	1	1	1	1	0.2	0.8	10	1.5	1.5
MEAN	0	8	9	9	8	8	8	8	9	8	8	8	8	7
N2O %	0	0	0	0	0	0	0	0	0	0	0	0	0	0
O2 %	54	92	65	57	56	56	56	56	56	56	56	65	86	98
Sevo	0	0.8	1.3	1.8	1.7	1.7	1.7	1.7	1.7	1.7	1.7	1.2	0.6	0.1
sevo	0	13.2	31.2	27	25.5	25.5	25.5	25.5	25.5	25.5	5.1	14.4	90	2.25	0			336.15
