# Supplementary material for: Dataset for carbon footprints of transforaminal lumbar interbody fusions performed under spinal or general anesthesia
Source: Data Brief. 2022 Apr 27;42:108218. doi: 10.1016/j.dib.2022.108218 (PMC9079166; doi:10.1016/j.dib.2022.108218)
Supplement: Supplementary file 1 [file mmc1.zip › 19.xlsx]

## Sheet: Sheet1
	11:15	11:30	11:45	12:00	12:15	12:30	12:45	13:00	13:15	13:30	13:45	14:00	14:15	14:30	14:45	15:00
Air L	0	0	0.2	0.7	0.7	0.7	0.7	0.6	0.2	0	0	0
O2 L	0.1	7.3	3.2	2	3.8	3.8	2.3	0.7	0.5	2.5	10	10
N2O L	0	0	0	0	0	0	0	0	0	0	0	0
Flows	2.2	2.2	3.7	4.5	4.5	4.5	1.3	1.3	0.4	10	10	10
MEAN	0	5	8	9	9	9	9	9	9	8	7	0
N2O %	0	0	0	0	0	0	0	0	0	0	0	0
O2 %	39	95	89	77	85	85	80	62	61	74	98	98
Sevo	0	0.2	1.1	1.6	1.7	1.6	1.6	1.7	1.6	1.2	0.2	0
sevo	0	6.6	61.05	108	114.75	108	31.2	33.15	9.6	180	30	0		682.35
