# Supplementary material for: Dataset for carbon footprints of transforaminal lumbar interbody fusions performed under spinal or general anesthesia
Source: Data Brief. 2022 Apr 27;42:108218. doi: 10.1016/j.dib.2022.108218 (PMC9079166; doi:10.1016/j.dib.2022.108218)
Supplement: Supplementary file 1 [file mmc1.zip › 20.xlsx]

## Sheet: Sheet1
	10:15	10:30	10:45	11:00	11:15	11:30	11:45	12:00	12:15	12:30	12:45	13:00	13:15	13:30	13:45	14:00
Air L	0	0.2	1	0.8	0.6	0.6	0.6	0.6	0.6	0.6	0.6	0.5	0.3	0	0	0
O2 L	0.9	4.9	1	0.9	0.6	0.4	0.3	0.3	0.3	0.3	0.3	0.5	0.5	1.2	5.6	0
N2O L	0	0	0	0	0	0	0	0	0	0	0	0	0.4	0.8	0	0
Flows	6.1	1.7	1.6	2.1	0.9	0.9	0.9	0.9	0.9	0.9	1.1	0.9	1.3	5	10	10
N2O %	0	0	0	0	0	0	0	0	0	0	0	0	9	39	3
O2 %	39	92	66	54	52	44	38	33	30	29	28	35	38	37	93
Sevo	0	1.1	1.6	1.5	1.5	1.4	1.7	1.7	1.7	1.7	1.8	1.6	1.1	0.6	0.1	0
sevo	0	28.05	38.4	47.25	20.25	18.9	22.95	22.95	22.95	22.95	29.7	21.6	21.45	45	15		377.4
N2O	0	0	0	0	0	0	0	0	0	0	0	0	6	12	0		18
