# Supplementary material for: Dataset for carbon footprints of transforaminal lumbar interbody fusions performed under spinal or general anesthesia
Source: Data Brief. 2022 Apr 27;42:108218. doi: 10.1016/j.dib.2022.108218 (PMC9079166; doi:10.1016/j.dib.2022.108218)
Supplement: Supplementary file 1 [file mmc1.zip › 21.xlsx]

## Sheet: Sheet1
	15:00	15:15	15:30	15:45	16:00	16:15	16:30	16:45	17:00	17:15	17:30	17:45	18:00	18:15	18:30	18:45	19:00
Air L	0	0	1.2	0.9	0.4	0.5	0.5	0.6	0.6	0.6	0.6	0.6	0.6	0.6	0	0	0
O2 L	7.6	3.1	1	0.8	0.6	0.6	0.6	0.7	0.7	0.7	0.7	0.7	0.7	0.5	3.3	4.1	0
N2O L	0	0	0	0	0	0	0	0	0	0	0	0	0	0	0.5	0	0
Flows	9.3	3.8	2.2	1	1	1.2	1.2	1.3	1.3	1.3	1.3	1.3	1.3	1.1	8.7	1.3	1.3
MEAN	3	8	8	8	8	8	8	8	8	8	8	8	8	8	8	3
N2O %	1	0	0	0	0	0	0	0	0	0	0	0	0	0	20	0
O2 %	84	96	64	55	58	60	59	56	55	54	54	54	54	53	61	97
Sevo	0.1	1.8	1.6	1.7	1.5	1.5	1.5	2	1.9	1.9	1.9	1.9	2	1.3	0.6	0.1	0
sevo	13.95	102.6	52.8	25.5	22.5	27	27	39	37.05	37.05	37.05	37.05	39	21.45	78.3	1.95	0		599.25
n2o	0	0	0	0	0	0	0	0	0	0	0	0	0	0	7.5	0	0		7.5
