# Supplementary material for: Dataset for carbon footprints of transforaminal lumbar interbody fusions performed under spinal or general anesthesia
Source: Data Brief. 2022 Apr 27;42:108218. doi: 10.1016/j.dib.2022.108218 (PMC9079166; doi:10.1016/j.dib.2022.108218)
Supplement: Supplementary file 1 [file mmc1.zip › 22.xlsx]

## Sheet: Sheet1
	13:30	13:45	14:00	14:15	14:30	14:45	15:00	15:15	15:30	15:45	16:00	16:15	16:30	16:45	17:00	17:15
Air L	0	0	1	1.1	1.1	1.1	1.1	1.1	1.1	0.8	0	0
O2 L	2.3	7	1.2	1	1	1	1	1	1	1	8.1	0.8
N2O L	0	0	0	0	0	0	0	0	0	0.3	0.2	0
Flows	7.8	2.1	2.1	2.1	2.1	2.1	2.1	2.1	2.1	2	10	7.8
MEAN	0	8	9	9	9	9	8	8	6	7	3	0
N2O %	0	0	0	0	0	0	0	0	0	8	13
O2 %	90	97	71	57	55	55	55	55	54	53	86	99
Sevo	0	1.2	1.4	1.3	1.1	1.5	1.7	1.7	1.8	1.6	0.4	0
sevo	0	37.8	44.1	40.95	34.65	47.25	53.55	53.55	56.7	48	60	0		476.55
n2o	0	0	0	0	0	0	0	0	0	4.5	3	0		7.5
