# Supplementary material for: Dataset for carbon footprints of transforaminal lumbar interbody fusions performed under spinal or general anesthesia
Source: Data Brief. 2022 Apr 27;42:108218. doi: 10.1016/j.dib.2022.108218 (PMC9079166; doi:10.1016/j.dib.2022.108218)
Supplement: Supplementary file 1 [file mmc1.zip › 23.xlsx]

## Sheet: Sheet1
	07:15	07:30	07:45	08:00	08:15	08:30	08:45	09:00	09:15	09:30	09:45	10:00	10:15	10:30	10:45	11:00
Air L	0	0	0	0	1.9	1.9	1.5	0.7	0.7	0.7	0.7	0.1	0	0
O2 L	0	0	5.8	3.6	1.5	1.5	1.2	0.6	0.6	0.6	0.6	1.7	6.7	0
N2O L	0	0	0	0	0	0	0	0	0	0	0	0.2	0	0
Flows			10	3.6	3.4	3.4	1.3	1.3	1.3	1.3	1.3	8.5	5.2	5.2
MEAN			3	8	8	8	8	9	9	9	9	8	3
N2O %			0	0	0	0	0	0	0	0	0	10	0
O2 %			93	96	58	53	53	51	51	51	51	62	97
Sevo				1.4	1.5	1.1	1.4	1.5	1.6	1.9	1.6	1.2	0.3	0
sevo	0	0	0	75.6	76.5	56.1	27.3	29.25	31.2	37.05	31.2	153	23.4	0	0	0		540.6
n2o	0	0	0	0	0	0	0	0	0	0	0	3	0	0	0	0		3
