# Supplementary material for: Dataset for carbon footprints of transforaminal lumbar interbody fusions performed under spinal or general anesthesia
Source: Data Brief. 2022 Apr 27;42:108218. doi: 10.1016/j.dib.2022.108218 (PMC9079166; doi:10.1016/j.dib.2022.108218)
Supplement: Supplementary file 1 [file mmc1.zip › 24.xlsx]

## Sheet: Sheet1
	09:30	09:45	10:00	10:15	10:30	10:45	11:00	11:15	11:30	11:45	12:00	12:15	12:30	12:45	13:00	13:15
Air L	0	0	0.6	0.9	0.9	0.9	0.9	0.9	0.9	0.4	0	0
O2 L	3.1	3	1.5	0.9	0.9	0.9	0.9	0.9	0.9	1	7.1	10
N2O L	0	0	0	0	0	0	0	0	0	1.3	0.7	0
Flows	6.8	2.6	1.8	1.8	1.8	1.8	1.8	1.8	1.8	3.3	10	10
MEAN	1	7	9	10	10	10	10	10	10	10	6	0
N2O %	0	0	0	0	0	0	0	0	0	42	32	0
O2 %	71	95	80	58	56	55	55	56	55	43	73	97
Sevo	0.7	1.9	2.1	2.1	2.1	2.1	2.1	2.1	2.2	1.5	0.4	0.1
sevo	71.4	74.1	56.7	56.7	56.7	56.7	56.7	56.7	59.4	74.25	60	15		694.35
n2O	0	0	0	0	0	0	0	0	0	19.5	10.5	0		30
