# Supplementary material for: Dataset for carbon footprints of transforaminal lumbar interbody fusions performed under spinal or general anesthesia
Source: Data Brief. 2022 Apr 27;42:108218. doi: 10.1016/j.dib.2022.108218 (PMC9079166; doi:10.1016/j.dib.2022.108218)
Supplement: Supplementary file 1 [file mmc1.zip › 25.xlsx]

## Sheet: Sheet1
	08:15	08:30	08:45	09:00	09:15	09:30	09:45	10:00	10:15	10:30	10:45	11:00	11:15	11:30	11:45	12:00
Air L	0	0	0	0.3	1	0.5	0.4	0.4	0.4	0.4	0.4	0.4	1	0.8	0	0
O2 L	0	1	6.4	2.7	1	0.4	0.3	0.3	0.3	0.3	0.3	0.3	0.9	2.1	6	0
N2O L	0	0	0	0	0	0	0	0	0	0	0	0	0	0	0	0
Des													1.9	2.9	0.4
Flows		9.2	2.2	2	2	0.7	0.7	0.7	0.7	0.7	0.7	0.7	4	4.2	3.5	3.5
MEAN		0	5	8	9	9	9	10	10	10	10	10	10	8	4
N2O %		0	0	0	0	0	0	0	0	0	0	0	0	0	0
O2 %		74	95	90	60	54	47	44	42	42	41	41	47	67	97
Sevo			1.6	1.8	1.8	1.7	1.7	1.7	1.9	2	2	2	1.4	0.4
Sevo	0	0	52.8	54	54	17.85	17.85	17.85	19.95	21	21	21	84	25.2	0	0		406.5
Des	0	0	0	0	0	0	0	0	0	0	0	0	114	182.7	21	0		317.7
N2O	0	0	0	0	0	0	0	0	0	0	0	0	0	0	0	0		0
