# Supplementary material for: Dataset for carbon footprints of transforaminal lumbar interbody fusions performed under spinal or general anesthesia
Source: Data Brief. 2022 Apr 27;42:108218. doi: 10.1016/j.dib.2022.108218 (PMC9079166; doi:10.1016/j.dib.2022.108218)
Supplement: Supplementary file 1 [file mmc1.zip › 26.xlsx]

## Sheet: Sheet1
	08:30	08:45	09:00	09:15	09:30	09:45	10:00	10:15	10:30	10:45	11:00	11:15	11:30	11:45	12:00	12:15
Air L	0	0	1	1	1	1	1	1	1	0.9	0	0	0
O2 L	5.3	2.4	0.8	0.8	0.8	0.8	0.8	0.8	0.8	0.8	6	4.4	0
N2O L	1.3	0	0	0	0	0	0	0	0	0.1	1.6	0	0
Flows	10	1.9	1.8	1.8	1.8	1.8	1.8	1.8	1.8	2.3	10	7.3	7.3
MEAN	3	7	8	8	8	8	8	8	8	8	8	2
N2O %	22	2	0	0	0	0	0	0	0	1	36	1
O2 %	75	96	66	54	54	54	54	54	53	53	64	98
Sevo	1.3	1.1	1.4	2.2	1.8	1.7	1.9	2	2	1.8	0.9	0.1	0
sevo	195	31.35	37.8	59.4	48.6	45.9	51.3	54	54	62.1	135	10.95	0		785.4
n2o	19.5	0	0	0	0	0	0	0	0	1.5	24	0	0		45
