# Supplementary material for: Dataset for carbon footprints of transforaminal lumbar interbody fusions performed under spinal or general anesthesia
Source: Data Brief. 2022 Apr 27;42:108218. doi: 10.1016/j.dib.2022.108218 (PMC9079166; doi:10.1016/j.dib.2022.108218)
Supplement: Supplementary file 1 [file mmc1.zip › 27.xlsx]

## Sheet: Sheet1
	07:30	07:45	08:00	08:15	08:30	08:45	09:00	09:15	09:30	09:45	10:00	10:15	10:30	10:45	11:00	11:15
Air L	0	0	0	0.3	0.5	0.5	0.5	0.5	0.5	0.7	0.1	0	0
O2 L	0	5.4	1	0.7	0.5	0.5	0.5	0.5	0.5	0.4	0.9	4.2	0
N2O L	0	0	0	0	0	0	0	0	0	0	0	0	0
Flows		1	1	1	1	1	1	1	1.4	1	2.1	2.4	2.4
MEAN		6	6	7	8	7	7	7	7	7	7	1
N2O %		0	0	0	0	0	0	0	0	0	0	0
O2 %		92	88	85	66	59	56	55	53	49	53	92
Sevo		1.2	1.1	1.3	1.2	1.1	1.1	1.2	1.4	1.5	1.4	0.2	0
sevo	0	18	16.5	19.5	18	16.5	16.5	18	29.4	22.5	44.1	7.2	0		226.2
