# Supplementary material for: Dataset for carbon footprints of transforaminal lumbar interbody fusions performed under spinal or general anesthesia
Source: Data Brief. 2022 Apr 27;42:108218. doi: 10.1016/j.dib.2022.108218 (PMC9079166; doi:10.1016/j.dib.2022.108218)
Supplement: Supplementary file 1 [file mmc1.zip › 28.xlsx]

## Sheet: Sheet1
	08:30	08:45	09:00	09:15	09:30	09:45	10:00	10:15	10:30	10:45	11:00	11:15	11:30	11:45	12:00	12:15
Air L	0	0	0.9	1	1	0.9	0.9	0.9	0.9	0.9	0.9	1	1.2	1.2	1.1
O2 L	5.1	3	1.5	1.5	1.6	1.6	1.6	1.6	1.6	1.6	1.6	1.6	1.6	3.1	7.1
N2O L	0	0	0	0	0	0	0	0	0	0	0	0	0	0	0
Des						4	5.9	6.1	6	5.9	6	6	4.7	2.7	0.4
Flows	3.6	3.7	2	2.6	2.5	2.5	2.5	2.5	2.5	2.5	2.5	2.8	2.8	11.2	1
MEAN	3	9	10	10	10	10	10	10	10	10	10	10	10	10	5
N2O %	0	0	0	0	0	0	0	0	0	0	0	0	0	0	0
O2 %	91	96	74	65	69	66	66	66	66	66	66	66	63	67	91
Sevo	0.9	1.3	2	1.7	1.7	0.8
sevo	48.6	72.15	60	66.3	63.75	30	0	0	0	0	0	0	0	0	0		340.8
des	0	0	0	0	0	150	221.25	228.75	225	221.25	225	252	197.4	453.6	6		2180.25
