# Supplementary material for: Dataset for carbon footprints of transforaminal lumbar interbody fusions performed under spinal or general anesthesia
Source: Data Brief. 2022 Apr 27;42:108218. doi: 10.1016/j.dib.2022.108218 (PMC9079166; doi:10.1016/j.dib.2022.108218)
Supplement: Supplementary file 1 [file mmc1.zip › 29.xlsx]

## Sheet: Sheet1
	11:45	12:00	12:15	12:30	12:45	13:00	13:15	13:30	13:45	14:00	14:15	14:30	14:45	15:00	15:15	15:30
Air L	0	0	0.2	0.9	1.4	0.7	1.3	1.3	1.3	1.3	0.5	0	0
O2 L	5.9	7.3	2.1	1.3	1.5	2.6	1.2	1.2	1.2	1.2	2.7	4.9	4.7
N2O L	0	0	0	0	0	0	0	0	0	0	2.6	2.7	0
Flows	6.3	2.1	2.4	1.4	3.5	2.5	2.5	2.5	2.5	2.5	8.1	8.8	5.9	5.9
MEAN	0	4	7	8	8	8	8	8	8	8	8	8	7
N2O %	0	1	0	0	0	0	0	0	0	0	38	37	0
O2 %	97	97	94	68	59	80	57	54	54	54	49	58	98
Sevo	0	0.7	1.4	2	2	2	2.1	2.1	2.1	2	1.5	0.4	0.3
Sevo	0	22.05	50.4	42	105	75	78.75	78.75	78.75	75	182.25	52.8	26.55	0		867.3
N2O	0	0	0	0	0	0	0	0	0	0	39	40.5	0	0		79.5
