# Supplementary material for: Dataset for carbon footprints of transforaminal lumbar interbody fusions performed under spinal or general anesthesia
Source: Data Brief. 2022 Apr 27;42:108218. doi: 10.1016/j.dib.2022.108218 (PMC9079166; doi:10.1016/j.dib.2022.108218)
Supplement: Supplementary file 1 [file mmc1.zip › 30.xlsx]

## Sheet: Sheet1
	07:30	07:45	08:00	08:15	08:30	08:45	09:00	09:15	09:30	09:45	10:00	10:15	10:30	10:45	11:00	11:15
Air L	0	0.2	1.2	1.2	1	0.9	0.9	0.9	0.9	0.9	0.1	0	0
O2 L	3.2	2.2	1.1	1.1	0.9	0.9	0.9	1.5	0.9	0.9	1.5	9.6	0.7
N2O L	0	0	0	0	0	0	0	0	0	0	0.8	0	0
Flows	3.1	2.3	2.3	2.3	1.8	1.8	1.8	1.7	1.8	1.8	7.7	10	1.7
MEAN	5	8	8	9	9	9	9	10	10	10	9	4	0
N2O %	0	0	0	0	0	0	0	0	0	0	36	3	0
O2 %	90	93	60	55	54	54	54	63	59	55	48	94	97
Sevo	0.9	1.5	2	1.6	1.6	1.5	1.5	2	2.1	2.1	1.4	0.3	0
sevo	41.85	51.75	69	55.2	43.2	40.5	40.5	51	56.7	56.7	161.7	45	0		713.1
N2O	0	0	0	0	0	0	0	0	0	0	12	0	0		12
