# Supplementary material for: Dataset for carbon footprints of transforaminal lumbar interbody fusions performed under spinal or general anesthesia
Source: Data Brief. 2022 Apr 27;42:108218. doi: 10.1016/j.dib.2022.108218 (PMC9079166; doi:10.1016/j.dib.2022.108218)
Supplement: Supplementary file 1 [file mmc1.zip › 31.xlsx]

## Sheet: Sheet1
	11:00	11:15	11:30	11:45	12:00	12:15	12:30	12:45	13:00	13:15	13:30	13:45	14:00	14:15	14:30	14:45
Air L	0	0	0.3	0.5	0.5	0.5	0.7	0.7	0.9	0.8	0	0	0
O2 L	1.2	6.1	1.2	0.3	0.3	0.3	0.3	0.4	0.4	0.5	1.5	2.6	0
N2O L	0	0	0	0	0	0	0.1	0.1	0	0.1	2.2	0.2	0
Flows	6.5	2.5	0.9	0.8	0.8	1.1	1.1	1.3	1.3	1.7	5.1	4.8	4.8
MEAN	0	7	8	8	8	9	9	9	9	9	9	3
N2O %	0	2	4	6	7	7	7	7	4	3	48	20
O2 %	30	94	83	55	42	36	32	32	33	33	38	79
Sevo	0	1.1	1.4	1.4	1.4	1.5	1.6	1.7	1.9	1.9	0.7	0.1	0
sevo	0	41.25	18.9	16.8	16.8	24.75	26.4	33.15	37.05	48.45	53.55	7.2	0		324.3
n2o	0	0	0	0	0	0	1.5	1.5	0	1.5	33	3	0		40.5
