# Supplementary material for: Dataset for carbon footprints of transforaminal lumbar interbody fusions performed under spinal or general anesthesia
Source: Data Brief. 2022 Apr 27;42:108218. doi: 10.1016/j.dib.2022.108218 (PMC9079166; doi:10.1016/j.dib.2022.108218)
Supplement: Supplementary file 1 [file mmc1.zip › 32.xlsx]

## Sheet: Sheet1
	07:45	08:00	08:15	08:30	08:45	09:00	09:15	09:30	09:45	10:00	10:15	10:30	10:45	11:00	11:15	11:30
Air L	0	0	1	0.9	0.6	0.6	0.6	0.6	0.6	0.6	0.3	0	0
O2 L	3.8	4.9	1.1	0.9	0.6	0.6	0.6	0.6	0.6	0.6	1.7	6	0
N2O L	0	0	0	0	0	0	0	0	0	0	0	0	0
Flows	7.5	3	2.1	1.2	1.2	1.2	1.2	1.2	1.2	1.2	1.3	1.8	1.8
MEAN	1	6	8	8	8	8	8	8	8	8	8	3
N2O %	1	0	0	0	0	0	0	0	0	0	0	0
O2 %	69	94	64	57	55	54	54	54	54	54	71	95
Sevo	0.4	1.4	0.9	0.7	0.8	0.9	1	1	1	1	0.7	0	0
sevo	45	63	28.35	12.6	14.4	16.2	18	18	18	18	13.65	0	0		265.2
