# Supplementary material for: Dataset for carbon footprints of transforaminal lumbar interbody fusions performed under spinal or general anesthesia
Source: Data Brief. 2022 Apr 27;42:108218. doi: 10.1016/j.dib.2022.108218 (PMC9079166; doi:10.1016/j.dib.2022.108218)
Supplement: Supplementary file 1 [file mmc1.zip › 33.xlsx]

## Sheet: Sheet1
	16:00	16:15	16:30	16:45	17:00	17:15	17:30	17:45	18:00	18:15	18:30	18:45	19:00	19:15	19:30	19:45
Air L	0	0.8	1.2	0.9	0.9	0.9	0.9	0.9	0.9	0.9	0.7	0.2	0	0
O2 L	0	5.8	1.3	0.8	0.9	0.9	0.9	0.9	0.9	0.9	0.7	2.1	3.8	0
N2O L	0	0	0	0	0	0	0	0	0	0	0	4.3	1.5	0
Flows		4	1.7	1.8	1.8	1.8	1.8	1.8	1.8	1.8	0.8	14.5	4.6	4.6
MEAN		6	10	10	11	11	10	10	8	6	6	6	2
N2O %		0	0	0	0	0	0	0	0	0	0	42	27
O2 %		85	61	54	53	53	53	53	53	53	52	39	70
Sevo	0	1.1	1.9	1.9	1.9	2	2.1	2.2	2	2	1.9	1.3	0.4
sevo	0	66	48.45	51.3	51.3	54	56.7	59.4	54	54	22.8	282.75	27.6	0		828.3
n2o	0	0	0	0	0	0	0	0	0	0	0	64.5	22.5	0		87
