# Supplementary material for: Dataset for carbon footprints of transforaminal lumbar interbody fusions performed under spinal or general anesthesia
Source: Data Brief. 2022 Apr 27;42:108218. doi: 10.1016/j.dib.2022.108218 (PMC9079166; doi:10.1016/j.dib.2022.108218)
Supplement: Supplementary file 1 [file mmc1.zip › 34.xlsx]

## Sheet: Sheet1
	07:30	07:45	08:00	08:15	08:30	08:45	09:00	09:15	09:30	09:45	10:00	10:15	10:30	10:45	11:00	11:15
Air L	0	0	0.1	0.5	0.6	0.6	0.6	0.5	0.4	0	0	0
O2 L	0	6.9	2.3	0.7	1	1	1	1	1	0.6	4.6	2.1
N2O L	0	0	0	0	0	0	0	0	0.1	1	1.2	0
Flows		2.6	1	1.6	1.6	1.6	1.6	1.5	2	1.5	9.1	0.3
Iso		0
MEAN		5	6	7	6	7	7	8	7	5	3	0
N2O %		0	0	0	0	0	0	0	1	50	30	0
O2 %		92	96	75	72	71	71	71	71	45	68	97
Sevo		0.3	0.7	1.6	1.4	1.3	1.3	1.6	1.6	0.9	0.3	0.2
sevo	0	11.7	10.5	38.4	33.6	31.2	31.2	36	48	20.25	40.95	0.9		302.7
iso	0	0	0	0	0	0	0	0	0	0	0	0		0
n2o	0	0	0	0	0	0	0	0	1.5	15	18	0		34.5
