# Supplementary material for: Dataset for carbon footprints of transforaminal lumbar interbody fusions performed under spinal or general anesthesia
Source: Data Brief. 2022 Apr 27;42:108218. doi: 10.1016/j.dib.2022.108218 (PMC9079166; doi:10.1016/j.dib.2022.108218)
Supplement: Supplementary file 1 [file mmc1.zip › 35.xlsx]

## Sheet: Sheet1
	08:30	08:45	09:00	09:15	09:30	09:45	10:00	10:15	10:30	10:45	11:00	11:15	11:30	11:45	12:00	12:15	12:30	12:45	13:00
Air L	0	0	0	1.1	2.1	2.1	2.1	0.5	0.5	0.5	0.5	0.5	0.5	0.5	0.5	0.1	0	0
O2 L	0	4.2	4.8	2.2	2.2	2.2	2.2	0.5	0.5	0.5	0.5	0.5	0.5	0.5	0.5	4.7	5.9	2.3
N2O L	0	0	0	0	0	0	0	0	0	0	0	0	0	0	0	7.5	9.7	0
Flows		9	2.2	4.3	4.3	4.3	4.3	1	1	1	1	1	1	1	1.1	15.9	10.8	2.5	2.5
MEAN		2	7	9	9	8	9	9	9	8	8	9	9	8	9	8	7	7
N2O %		0	0	0	0	0	0	0	0	0	0	0	0	0	0	52	64	9
O2 %		71	96	82	61	61	60	57	53	51	50	50	50	50	50	40	35	87
Sevo			1.4	1	2	2	2.6	2.2	2.1	2.1	2.2	2.3	2.5	2.6	2.7	1.4	0.5	0
sevo	0	0	46.2	64.5	129	129	167.7	33	31.5	31.5	33	34.5	37.5	39	44.55	333.9	81	0	0		1235.85
N2O	0	0	0	0	0	0	0	0	0	0	0	0	0	0	0	112.5	145.5	0	0		258
