# Supplementary material for: Dataset for carbon footprints of transforaminal lumbar interbody fusions performed under spinal or general anesthesia
Source: Data Brief. 2022 Apr 27;42:108218. doi: 10.1016/j.dib.2022.108218 (PMC9079166; doi:10.1016/j.dib.2022.108218)
Supplement: Supplementary file 1 [file mmc1.zip › 36.xlsx]

## Sheet: Sheet1
	14:15	14:30	14:45	15:00	15:15	15:30	15:45	16:00	16:15	16:30	16:45	17:00	17:15	17:30	17:45	18:00	18:15	18:30	18:45	19:00	19:15	19:30	19:45	20:00	20:15	20:30	20:45	21:00	21:15	21:30	21:45	22:00
Air L	0	0	0.5	0.5	0.6	0.6	0.6	0.6	0.6	0.6	0.6	0.6	0.6	0.1	0	0	0
O2 L	1.5	6.3	1.7	0.6	0.6	0.6	0.6	0.6	0.6	0.6	0.6	0.6	0.6	5.6	1.9	0	0
N2O L	0	0	0	0	0	0	0	0	0	0	0	0	0	2	0	0	0
Flows	1.5	1.6	1.6	1.1	1.2	1.2	1.2	1.2	1.2	1.2	1.2	1.2	1.2	9.3	3.8	3.8	3.8
MEAN	0	3	9	10	10	10	10	10	10	10	10	10	10	7	0
N2O %	0	0	0	0	0	0	0	0	0	0	0	0	0	28	0
O2 %	98	98	90	58	53	52	51	51	51	51	51	51	51	66	96
Sevo	0.2	0.5	1.2	1.5	1.4	1.5	1.4	1.5	1.5	1.6	1.6	1.6	1.6	0.7	0	0	0
sevo	4.5	12	28.8	24.75	25.2	27	25.2	27	27	28.8	28.8	28.8	28.8	97.65	0	0	0		414.3
