# Supplementary material for: Dataset for carbon footprints of transforaminal lumbar interbody fusions performed under spinal or general anesthesia
Source: Data Brief. 2022 Apr 27;42:108218. doi: 10.1016/j.dib.2022.108218 (PMC9079166; doi:10.1016/j.dib.2022.108218)
Supplement: Supplementary file 1 [file mmc1.zip › 37.xlsx]

## Sheet: Sheet1
	11:30	11:45	12:00	12:15	12:30	12:45	13:00	13:15	13:30	13:45	14:00	14:15	14:30	14:45	15:00	15:15
Air L	0	0	0.5	1	1	0.6	0.6	0.6	0.6	0.6	0.6	0.2	0
O2 L	0.4	4.5	2.4	1.2	1.2	0.7	0.7	0.6	0.4	0.3	0.3	3.4	0
N2O L	0	0.7	0	0	0	0	0	0	0	0	0	0	0
Flows	0.4	3.5	2.2	2.2	1.3	1.3	1.3	1	1	0.9	0.9	1.9	1.9
MEAN	0	7	8	9	8	8	8	8	8	8	9	5
N2O %	0	19	3	1	0	0	0	0	0	0	0	0
O2 %	94	81	85	63	62	57	54	53	43	38	36	65
Sevo	0	1.5	1.3	0.5	0.1	0	0	0	0	0	0	0	0
sevo	0	78.75	42.9	16.5	1.95	0	0	0	0	0	0	0	0		140.1
