# Supplementary material for: Dataset for carbon footprints of transforaminal lumbar interbody fusions performed under spinal or general anesthesia
Source: Data Brief. 2022 Apr 27;42:108218. doi: 10.1016/j.dib.2022.108218 (PMC9079166; doi:10.1016/j.dib.2022.108218)
Supplement: Supplementary file 1 [file mmc1.zip › 38.xlsx]

## Sheet: Sheet1
	07:15	07:30	07:45	08:00	08:15	08:30	08:45	09:00	09:15	09:30	09:45	10:00	10:15	10:30	10:45	11:00	11:15
Air L	0	0	0.3	0.3	0.5	0.5	0.5	0.5	0.5	0.5	0.5	0.4	0.4	0.4	0	0
O2 L	0	8	4.1	1	0.5	0.5	0.5	0.5	0.5	0.5	0.5	0.4	0.4	0.4	5	7
N2O L	0	0	0	0	0	0	0	0	0	0	0	0	0	0	0	0
Flows		10	1.7	1	1	1	1	1	1	1	0.8	0.8	0.8	0.3	10	8.7	8.7
MEAN		0	7	8	8	8	8	8	8	8	9	9	9	9	9	7
N2O %		0	0	0	0	0	0	0	0	0	0	0	0	0	0	0
O2 %		97	88	85	64	56	53	52	52	52	52	50	48	48	71	99
Sevo		0.3	1.3	1.7	1.8	1.7	1.8	1.4	1.5	1.5	1.7	1.7	1.8	1.8	1.1	0.2
sevo	0	45	33.15	25.5	27	25.5	27	21	22.5	22.5	20.4	20.4	21.6	8.1	165	26.1	0		510.75
