# Supplementary material for: Dataset for carbon footprints of transforaminal lumbar interbody fusions performed under spinal or general anesthesia
Source: Data Brief. 2022 Apr 27;42:108218. doi: 10.1016/j.dib.2022.108218 (PMC9079166; doi:10.1016/j.dib.2022.108218)
Supplement: Supplementary file 1 [file mmc1.zip › 39.xlsx]

## Sheet: Sheet1
	07:30	07:45	08:00	08:15	08:30	08:45	09:00	09:15	09:30	09:45	10:00	10:15	10:30	10:45	11:00	11:15
Air L	0	0	0	0	0	0.3	0.5	0.5	0.5	0.5	0.5	0.5	0.5	0.3	0
O2 L	0.3	6	3.4	3.4	3.4	1.8	0.3	0.3	0.3	0.3	0.3	0.3	0.3	1.9	2.5
N2O L	0	0	0	0	0	0	0	0	0	0	0	0	0	0	0
Flows	5.8	3.4	3.4	3.4	3.4	0.9	0.8	0.8	0.8	0.8	0.8	0.8	0.8	4.1	0	0
MEAN	0	5	8	9	9	9	9	9	9	9	9	9	9	7	6
N2O %	0	0	0	0	0	0	0	0	0	0	0	0	0	0	0
O2 %	31	94	95	96	96	89	62	46	38	34	31	30	28	51	92
Sevo		0.8	0.7	0.5	0	0	0	0	0	0	0	0	0	0	0
sevo	0	40.8	35.7	25.5	0	0	0	0	0	0	0	0	0	0	0	0		102
