# Supplementary material for: Dataset for carbon footprints of transforaminal lumbar interbody fusions performed under spinal or general anesthesia
Source: Data Brief. 2022 Apr 27;42:108218. doi: 10.1016/j.dib.2022.108218 (PMC9079166; doi:10.1016/j.dib.2022.108218)
Supplement: Supplementary file 1 [file mmc1.zip › 40.xlsx]

## Sheet: Sheet1
	07:30	07:45	08:00	08:15	08:30	08:45	09:00	09:15	09:30	09:45	10:00	10:15	10:30	10:45	11:00	11:15
Air L	0	0	0	0	0.9	0.6	0.6	0.5	0.4	0.4	0.2	0	0	0	0
O2 L	0	0.7	6.7	2.3	1.3	0.4	0.5	0.5	0.6	0.6	0.6	0.6	2.5	5.8	0
N2O L	0	0	0	0	0	0	0	0	0	0	0	0	1.3	0	0
Flows		10	1.1	2.9	1.2	1	1	1	1	1	0.6	0.5	8.7	0.6	0.6
MEAN		0	5	9	10	11	10	10	10	10	10	10	10	3
N2O %		0	0	0	0	0	0	0	0	0	0	0	23	1
O2 %		55	85	96	75	58	53	56	62	64	69	83	77	97
Sevo			1.1	1.2	1.4	1.2	1.2	1.6	1.6	1.6	1.6	1.6	0.8	0.1
sevo	0	0	18.15	52.2	25.2	18	18	24	24	24	14.4	12	104.4	0.9	0		335.25
n2o	0	0	0	0	0	0	0	0	0	0	0	0	19.5	0	0		19.5
