# Supplementary material for: Dataset for carbon footprints of transforaminal lumbar interbody fusions performed under spinal or general anesthesia
Source: Data Brief. 2022 Apr 27;42:108218. doi: 10.1016/j.dib.2022.108218 (PMC9079166; doi:10.1016/j.dib.2022.108218)
Supplement: Supplementary file 1 [file mmc1.zip › 41.xlsx]

## Sheet: Sheet1
	08:15	08:30	08:45	09:00	09:15	09:30	09:45	10:00	10:15	10:30	10:45	11:00	11:15	11:30	11:45	12:00
Air L	0	0	0	0.5	1.5	1.5	1.5	1.5	1.5	1.5	0.9	0.5	0.5	0.2	0	0
O2 L	0	0	1.1	3.8	3.2	2.7	1.9	1.9	1.9	1.9	1.1	0.6	0.6	3.1	6.4	0
N2O L	0	0	0	0	0	0	0	0	0	0	0	0	0	2.7	3.1	0
Des										2.6	5.5	6	5.5	4.7	2.1
Flows			4.6	2.5	4.8	3.4	3.4	3.4	3.4	3.5	1.1	1.1	1.1	12.6	2.5	2.5
MEAN			0	4	10	10	9	9	9	9	9	9	9	9	7
N2O %			0	0	0	0	0	0	0	0	0	0	0	27	36
O2 %			39	54	71	71	63	63	63	63	57	52	51	50	67
Sevo				1.3	1.6	1.9	1.9	1.9	2	2	0.7
sevo	0	0	0	48.75	115.2	96.9	96.9	96.9	102	105	11.55	0	0	0	0	0		673.2
des	0	0	0	0	0	0	0	0	0	136.5	90.75	99	90.75	888.3	78.75	0		1384.05
n2o	0	0	0	0	0	0	0	0	0	0	0	0	0	40.5	46.5	0		87
