# Supplementary material for: Dataset for carbon footprints of transforaminal lumbar interbody fusions performed under spinal or general anesthesia
Source: Data Brief. 2022 Apr 27;42:108218. doi: 10.1016/j.dib.2022.108218 (PMC9079166; doi:10.1016/j.dib.2022.108218)
Supplement: Supplementary file 1 [file mmc1.zip › 42.xlsx]

## Sheet: Sheet1
	11:15	11:30	11:45	12:00	12:15	12:30	12:45	13:00	13:15	13:30	13:45	14:00	14:15	14:30	14:45	15:00
Air L	0	0	0.3	0.5	0.5	0.5	0.5	0.5	0.5	0.5	0.5	0	0	0
O2 L	1.4	6.5	1.9	0.5	0.5	0.5	0.5	0.5	0.5	0.5	0.5	0.7	8.6	0
N2O L	0	0	0	0	0	0	0	0	0	0	0	0	0	0
Flows	10	3.6	1	1	1	1	1	1	1	1	1	6.8	4.4	4.4
MEAN	0	7	7	8	8	8	8	8	8	8	8	8	8
N2O %	0	1	0	0	0	0	0	0	0	0	0	0	0
O2 %	96	97	90	66	59	56	55	55	54	54	54	57	96
Sevo	0	1.2	1.7	1.7	1.7	1.8	1.8	1.9	1.8	1.7	1.8	1.5	0.3	0
sevo	0	64.8	25.5	25.5	25.5	27	27	28.5	27	25.5	27	153	19.8	0		476.1
