# Supplementary material for: Dataset for carbon footprints of transforaminal lumbar interbody fusions performed under spinal or general anesthesia
Source: Data Brief. 2022 Apr 27;42:108218. doi: 10.1016/j.dib.2022.108218 (PMC9079166; doi:10.1016/j.dib.2022.108218)
Supplement: Supplementary file 1 [file mmc1.zip › 43.xlsx]

## Sheet: Sheet1
	07:15	07:30	07:45	08:00	08:15	08:30	08:45	09:00	09:15	09:30	09:45	10:00	10:15	10:30	10:45	11:00
Air L	0	0	0.4	0.9	0.9	0.9	0.5	0.2	0.2	0.2	0.2	0.5	0.6	0.6	0.3	0
O2 L	0	2.1	2.1	0.4	0.4	0.4	0.9	1.3	1.3	1.3	1.3	0.8	0.5	0.5	4.9	10
N2O L	0	0	0	0	0	0	0	0	0	0	0	0	0	0	0	0
Flows		10	1.2	1.3	1.3	1.3	1.5	1.5	1.5	1.5	1.5	1.1	1.1	1.1	10	10
MEAN		4	8	9	9	9	9	9	9	9	9	9	7	8	2	0
N2O %		0	0	0	0	0	0	0	0	0	0	0	0	0	0	0
O2 %		89	81	54	43	41	52	82	87	88	88	78	58	52	70	99
Sevo		1.3	1.4	2	1.7	1.5	1.4	1.5	1.9	2.1	1.8	1.7	1.6	1.5	0.9	0
sevo	0	195	25.2	39	33.15	29.25	31.5	33.75	42.75	47.25	40.5	28.05	26.4	24.75	135	0		731.55
