# Supplementary material for: Dataset for carbon footprints of transforaminal lumbar interbody fusions performed under spinal or general anesthesia
Source: Data Brief. 2022 Apr 27;42:108218. doi: 10.1016/j.dib.2022.108218 (PMC9079166; doi:10.1016/j.dib.2022.108218)
Supplement: Supplementary file 1 [file mmc1.zip › 44.xlsx]

## Sheet: Sheet1
	07:15	07:30	07:45	08:00	08:15	08:30	08:45	09:00	09:15	09:30	09:45	10:00	10:15	10:30	10:45	11:00
Air L	0	0	0.4	0.4	0.4	0.4	0.4	0.4	0.4	0.4	0.4	0.4	0.4	0.2	0	0
O2 L	0	3.6	2.2	0.9	0.9	0.9	0.9	0.9	0.9	0.9	0.9	0.9	0.9	1.4	8.5	4.9
N2O L	0	0	0	0	0	0	0	0	0	0	0	0	0	0	0	0
Flows		9	1.3	1.3	1.3	1.3	1.3	1.3	1.3	1.3	1.3	1.3	1.3	1.8	6.5	3.5
MEAN		1	4	4	4	8	8	9	9	9	9	9	9	8	6	1
N2O %		0	0	0	0	0	0	0	0	0	0	0	0	0	0	0
O2 %		88	81	70	70	70	70	71	71	70	70	70	71	79	97	97
Sevo			1.1	1.9	1.3	1	1	1.1	1.1	1.3	1.4	1.3	1.1	1	0.3	0
sevo	0	0	21.45	37.05	25.35	19.5	19.5	21.45	21.45	25.35	27.3	25.35	21.45	27	29.25	0		321.45
