# Supplementary material for: Dataset for carbon footprints of transforaminal lumbar interbody fusions performed under spinal or general anesthesia
Source: Data Brief. 2022 Apr 27;42:108218. doi: 10.1016/j.dib.2022.108218 (PMC9079166; doi:10.1016/j.dib.2022.108218)
Supplement: Supplementary file 1 [file mmc1.zip › 45.xlsx]

## Sheet: Sheet1
	11:15	11:30	11:45	12:00	12:15	12:30	12:45	13:00	13:15	13:30	13:45	14:00	14:15	14:30	14:45	15:00
Air L	0	0	0.2	0.4	0.4	0.4	0.4	0.4	0.5	0.6	0.1	0	0	0
O2 L	4.7	7.9	3.6	0.2	0.2	0.3	0.3	0.4	0.4	0.6	0.6	6.3	0	0
N2O L	0	0	0	0	0	0	0	0	0	0	1.1	1.8	0	0
Flows	10	7.3	0.6	0.6	0.6	0.7	0.7	0.8	0.9	1.2	5	8	8	8
MEAN	1	5	6	8	8	8	9	9	9	9	7	2	0
N2O %	0	0	0	0	0	0	0	0	0	0	39	36	0
O2 %	89	98	91	63	47	39	36	40	43	47	39	64	97
Sevo		1	1.5	1.2	1	1	1	1.5	1.8	1.6	1.1	0.3	0	0
sevo	0	109.5	13.5	10.8	9	10.5	10.5	18	24.3	28.8	82.5	36	0	0		353.4
N2o	0	0	0	0	0	0	0	0	0	0	16.5	27	0	0		43.5
