# Supplementary material for: Dataset for carbon footprints of transforaminal lumbar interbody fusions performed under spinal or general anesthesia
Source: Data Brief. 2022 Apr 27;42:108218. doi: 10.1016/j.dib.2022.108218 (PMC9079166; doi:10.1016/j.dib.2022.108218)
Supplement: Supplementary file 1 [file mmc1.zip › 46.xlsx]

## Sheet: Sheet1
	07:15	07:30	07:45	08:00	08:15	08:30	08:45	09:00	09:15	09:30	09:45	10:00	10:15	10:30	10:45	11:00	11:15	11:30	11:45	12:00	12:15	12:30	12:45	13:00	13:15	13:30	13:45	14:00	14:15	14:30	14:45	15:00
Air L		0	0	0	1.1	1.1	1.1	1.1	1.1	1.1	1.1	1.1	1.1	0.3	0	0	0	0
O2 L		0	8.3	5.5	1	1	1	1	1	1	1	1	1	6.2	9.9	10	10	7.7
N2O L		0	0	0	0	0	0	0	0	0	0	0	0	0	0	0	0	0
Flows			5.6	3.7	2.1	2.1	2.1	2.1	2.1	2.1	2.1	2.1	2.1	9.9	9.9	10	10	0
MEAN			4	9	9	9	9	9	9	9	9	9	9	6	6	4	1	0
N2O %			0	0	0	0	0	0	0	0	0	0	0	0	0	0	0	0
O2 %			81	98	67	56	54	54	54	54	54	54	54	78	98	98	98	91
Sevo			1.7	1.8	0.9	0.4	0.2	0	0	0	0	0	0	0	0	0	0	0
Sevo	0	0	142.8	99.9	28.35	12.6	6.3	0	0	0	0	0	0	0	0	0	0	0	289.95
N2O	0	0	0	0	0	0	0	0	0	0	0	0	0	0	0	0	0	0	0
