# Supplementary material for: Dataset for carbon footprints of transforaminal lumbar interbody fusions performed under spinal or general anesthesia
Source: Data Brief. 2022 Apr 27;42:108218. doi: 10.1016/j.dib.2022.108218 (PMC9079166; doi:10.1016/j.dib.2022.108218)
Supplement: Supplementary file 1 [file mmc1.zip › 47.xlsx]

## Sheet: Sheet1
	07:30	07:45	08:00	08:15	08:30	08:45	09:00	09:15	09:30	09:45	10:00	10:15	10:30	10:45	11:00	11:15
Air L	0	0.2	0.2	0.2	0.2	0.2	0.2	0.2	0.1	0.1	0.7	0
O2 L	6	3.3	1.7	1.7	1.7	1.7	1.7	1.8	1.8	2.7	3	0
N2O L	0	0	0	0	0	0	0	0	0.7	0.9	0	0
Flows	10	2	1.9	1.9	1.9	1.9	2	2	2.9	9.3	3.3	3.3
MEAN	2	9	10	11	11	11	10	9	9	9	6
N2O %	0	0	0	0	0	0	0	0	23	39	1
O2 %	88	91	87	87	87	87	87	87	74	59	81
Sevo	1.5	1	1.7	1.9	1.9	1.4	1.6	2.2	1.4	0.6	0.6
sevo	225	30	48.45	54.15	54.15	39.9	48	66	60.9	83.7	29.7	0		739.95
N2O	0	0	0	0	0	0	0	0	10.5	13.5	0	0		24
