# Supplementary material for: Dataset for carbon footprints of transforaminal lumbar interbody fusions performed under spinal or general anesthesia
Source: Data Brief. 2022 Apr 27;42:108218. doi: 10.1016/j.dib.2022.108218 (PMC9079166; doi:10.1016/j.dib.2022.108218)
Supplement: Supplementary file 1 [file mmc1.zip › 48.xlsx]

## Sheet: Sheet1
	09:30	09:45	10:00	10:15	10:30	10:45	11:00	11:15	11:30	11:45	12:00	12:15	12:30	12:45	13:00	13:15
Air L	0.1	0.7	0.8	0.8	0.7	0.5	0.6	0.6	0.6	0.6	0.2	0	0	0
O2 L	4.9	3.2	0.8	0.8	0.7	0.6	0.6	0.6	0.6	0.6	0.9	4.4	5.1	0
N2O L	0	0	0	0	0	0	0	0	0	0	0.8	0.5	0	0
Flows	1.2	1.7	1.6	1.6	1.1	1.1	1.2	1.2	1.2	1.2	2.2	10	5.8	5.8
MEAN	3	6	8	8	8	8	8	8	8	8	8	8	6
N2O %	0	0	0	0	0	0	0	0	0	0	31	32	1
O2 %	94	81	64	56	55	55	54	55	54	55	50	67	97
Sevo	1	1.1	1.5	1.6	1.7	1.7	1.9	2.2	2.1	2.1	1.4	0.8	0.2	0
sevo	18	28.05	36	38.4	28.05	28.05	34.2	39.6	37.8	37.8	46.2	120	17.4	0		509.55
n2o	0	0	0	0	0	0	0	0	0	0	12	7.5	0	0		19.5
