# Supplementary material for: Dataset for carbon footprints of transforaminal lumbar interbody fusions performed under spinal or general anesthesia
Source: Data Brief. 2022 Apr 27;42:108218. doi: 10.1016/j.dib.2022.108218 (PMC9079166; doi:10.1016/j.dib.2022.108218)
Supplement: Supplementary file 1 [file mmc1.zip › 49.xlsx]

## Sheet: Sheet1
	09:30	09:45	10:00	10:15	10:30	10:45	11:00	11:15	11:30	11:45	12:00	12:15	12:30	12:45	13:00	13:15
Air L	0	0.1	1	1	1	1	1	1	1	0.3	0	0
O2 L	5.8	8.2	1	1	1	1	1	1	1	1	1.6	7.9
N2O L	0	0	0	0	0	0	0	0	0	1.2	1.5	0
Flows	8.5	4.1	2	2	2	2	2	2	2	2.5	10	9.1	9.1
N2O %	0	0	0	0	0	0	0	0	0	41	61	1
O2 %	91	96	66	57	55	55	55	55	55	43	36	96
Sevo	0.4	1.9	1.5	1.6	1.6	1.6	1.7	1.6	1.6	1.1	0.5	0.1
sevo	51	116.85	45	48	48	48	51	48	48	41.25	75	13.65	0		633.75
N2O	0	0	0	0	0	0	0	0	0	18	22.5	0	0		40.5
