# Supplementary material for: Dataset for carbon footprints of transforaminal lumbar interbody fusions performed under spinal or general anesthesia
Source: Data Brief. 2022 Apr 27;42:108218. doi: 10.1016/j.dib.2022.108218 (PMC9079166; doi:10.1016/j.dib.2022.108218)
Supplement: Supplementary file 1 [file mmc1.zip › 50.xlsx]

## Sheet: Sheet1
	10:30	10:45	11:00	11:15	11:30	11:45	12:00	12:15	12:30	12:45	13:00	13:15	13:30	13:45	14:00	14:15	14:30
Air L	0	0	0	0.8	1	1	1	1	1	1	1	1	1	0.7	0	0	0
O2 L	3.8	4.7	1.7	1.3	1	1	1	1	1	1	1	1	1	1	1	1.7	4.2
N2O L	0	0	0	0	0	0	0	0	0	0	0	0	0	0	0.8	0.8	0
Flows	7.1	1.7	1.7	2	2	2	2	2	2	2	2	2	2	1	2	6.1	9
N2O %	0	0	0	0	0	0	0	0	0	0	0	0	0	0	28	41	1
O2 %	92	97	95	80	58	55	55	55	55	55	55	54	55	59	61	55	95
Sevo	0	0.7	0.8	1.6	1.5	1.6	1.6	1.7	1.7	1.8	1.8	1.8	1.8	1.7	0.9	0.4	0.1
sevo	0	17.85	20.4	48	45	48	48	51	51	54	54	54	54	25.5	27	36.6	13.5		647.85
N2O	0	0	0	0	0	0	0	0	0	0	0	0	0	0	12	12	0		24
